# Supplementary material for: Identification of Conserved and Novel MicroRNAs in the Pacific Oyster Crassostrea gigas by Deep Sequencing
Source: PLoS One. 2014 Aug 19;9(8):e104371. doi: 10.1371/journal.pone.0104371 (PMC4138081; doi:10.1371/journal.pone.0104371)
Supplement: Table S3 — Reads annotation results for different RNA categories. (XLSX) [file pone.0104371.s001.xlsx]

## Sheet: Sheet1
Table S3 | Reads annotation results for different RNA categories.
Library	m01.Early	m02.Late	m03.Adult	s01.E	s02.B	s03.T1	s04.T2	s05.D	s06.U	s07.P1	s08.P2	s09.S	s10.J	t01.Mao	t02.Mai	t03.Dgl	t04.Gil	t05.Amu	t06.Hem	t07.Lpa	t08.Fgo
mapped reads(M)	10.46	13.02	10.18	7.91	8.4	10.36	13.27	11.21	10.91	9.4	18.99	3.82	10.22	12.6	12.47	10.87	10.59	13.9	9.74	11.19	9.02
exon(M)	2.01	1.13	0.95	2.03	2.08	1.93	2.59	0.68	0.71	0.36	0.6	0.97	0.93	0.68	0.27	0.98	0.45	0.34	1.15	0.23	1.78
%	0.1921	0.0867	0.0933	0.2566	0.2476	0.1862	0.1951	0.0606	0.065	0.0382	0.0315	0.2539	0.0909	0.0539	0.0216	0.0901	0.0424	0.0244	0.118	0.0205	0.1973
repeat(M)	4.49	2.79	2.62	4.14	4.21	3.45	4.88	1.63	2.22	1.58	4.58	0.87	1.43	1.58	1.28	2.04	1.6	0.96	3.69	1.37	3.29
%	0.4292	0.2142	0.2573	0.5233	0.5011	0.333	0.3677	0.1454	0.2034	0.168	0.2411	0.2277	0.1399	0.1253	0.1026	0.1876	0.151	0.069	0.3788	0.1224	0.3647
rRNA(K)	58.06	122.26	119.45	8.15	12.41	143.1	320.36	31.62	7.81	16.15	36.66	414.06	209.12	294.76	88.52	247.14	170.28	85.01	28.49	79.91	248.31
%	0.0055	0.0093	0.0117	0.001	0.0014	0.0138	0.0241	0.0028	0.0007	0.0017	0.0019	0.1083	0.0204	0.0233	0.007	0.0227	0.016	0.0061	0.0029	0.0071	0.0275
tRNA(K)	5.25	13.29	6.5	0.77	1.39	8.66	7.13	4.22	11.47	9.9	12.6	12.55	10.5	12.9	6.27	8.89	8.37	9.99	14.03	4.07	6.9
%	0.0005	0.001	0.0006	0	0.0001	0.0008	0.0005	0.0003	0.001	0.001	0.0006	0.0032	0.001	0.001	0.0005	0.0008	0.0007	0.0007	0.0014	0.0003	0.0007
snRNA(K)	3.47	7.31	2.93	1.05	1.58	10.82	6.57	2.07	4.36	6.44	6.83	8.39	4.41	3.51	2.31	3.88	3.14	1.07	9.37	2.11	2.49
%	0.0003	0.0005	0.0002	0.0001	0.0001	0.001	0.0004	0.0001	0.0003	0.0006	0.0003	0.0021	0.0004	0.0002	0.0001	0.0003	0.0002	0	0.0009	0.0001	0.0002
miRNA(M)	1.62749	8.1182	5.30844	0.071068	0.354943	3.51743	3.81793	8.21656	7.22312	6.85611	12.7915	1.04993	7.05412	9.56668	10.5509	6.61209	8.00466	12.1	3.1659	9.34001	1.87389
%	0.155592	0.623518	0.521457	0.00898458	0.0422551	0.339521	0.287712	0.732967	0.662064	0.729373	0.673589	0.27485	0.690227	0.75926	0.8461	0.608288	0.755869	0.8705	0.325041	0.834674	0.207748
others(M)	4.48729	3.77511	2.36372	3.2729	3.46462	3.6679	4.66608	3.11272	2.37087	1.61399	2.35174	1.42179	1.78471	1.88717	1.33661	2.33482	1.25928	1.23991	2.90707	0.937723	3.37053
%	0.428995	0.289947	0.232192	0.413767	0.412455	0.354044	0.351626	0.277674	0.217312	0.171701	0.123841	0.372197	0.174629	0.149775	0.107186	0.214795	0.118912	0.089202	0.298467	0.0838001	0.373673
Note: the sum of percentage value for each catergory in each column may be larger than 100%, as a result of multi alignment in the genome of certain short reads.
