# Supplementary material for: Identification of Conserved and Novel MicroRNAs in the Pacific Oyster Crassostrea gigas by Deep Sequencing
Source: PLoS One. 2014 Aug 19;9(8):e104371. doi: 10.1371/journal.pone.0104371 (PMC4138081; doi:10.1371/journal.pone.0104371)
Supplement: Table S4 — Details of the 81 conserved precursors and their mature miRNAs. This table shows the following information for the 81 conserved precursors and the mature miRNAs: precursor ID; mature miRNA ID; homologs in the miRBase v20; miRNA family information; the predicted free energy of folding; sequence and secondary structure of the hairpin precursor; sequence of the predicted mature miRNA; physical location of the hairpin precursor based on the oyster genome version 1 (scaffold ID, start site, end site, and strand); miRNA cluster information (a cluster was defined as having a maximum gap of 10 Kbp between contiguous precursors); miRNA age and phylostratum (evolutionary acquisition, see the main text); the gene ID that overlapped with the miRNA and the strand information; read number and the RPM value for each miRNA in each sample. (XLSX) [file pone.0104371.s002.xlsx]

## Sheet: Sheet1
Table S4 | Details of the 81 conserved precursors and the mature miRNA products
Precursor ID	mature microRNA ID3	homologues	family	Free energy	Hairpin precursor	Secondary structure	Mature miRNA	Scaffold the hairpin located in oyster genome version 1	Start	End	Strand		Age	phylostrum*	Host gene (Crassostrea gigas genome version 1)	Hairpin strand/host gene strand	m01.Early_reads	m02.Late_reads	m03.Adult_reads	s01.E_reads	s02.B_reads	s03.T1_reads	s04.T2_reads	s05.D_reads	s06.U_reads	s07.P1_reads	s08.P2_reads	s09.S_reads	s10.J_reads	t01.Mao_reads	t02.Mai_reads	t03.Dgl_reads	t04.Gil_reads	t05.Amu_reads	t06.Hem_reads	t07.Lpa_reads	t08.Fgo_reads	m01.Early_RPM	m02.Late_RPM	m03.Adult_RPM	s01.E_RPM	s02.B_RPM	s03.T1_RPM	s04.T2_RPM	s05.D_RPM	s06.U_RPM	s07.P1_RPM	s08.P2_RPM	s09.S_RPM
cgi-miR-92a	cgi-miR-92a-5p			-41.3	CTTCCCCCAGAGACTGGGGAGGGTGAAATGCAGTGCATGCTCCTTCTGTATTGCACCCGTCCCGGCCTGTGGGTGGGG	..(((((((.((.(((((..(((((.(((((((............))))))).)))))..))))).)).)))).))).	AGACTGGGGAGGGTGAAATGCA	C33654	9461	9538	+		2	Bilateria	CGI_10001111	+/+	129	326	25	9	237	857	633	1799	566	410	505	32	45	21	17	29	69	3	11	28	4	79.26	40.16	4.71	126.64	667.71	243.64	165.8	218.95	78.36	59.8	39.48	30.48
cgi-miR-92a	cgi-miR-92a-3p	ame-miR-92b	mir-25	-41.3	CTTCCCCCAGAGACTGGGGAGGGTGAAATGCAGTGCATGCTCCTTCTGTATTGCACCCGTCCCGGCCTGTGGGTGGGG	..(((((((.((.(((((..(((((.(((((((............))))))).)))))..))))).)).)))).))).	TATTGCACCCGTCCCGGCCT	C33654	9461	9538	+		2	Bilateria	CGI_10001111	+/+	1145	3447	1667	371	2195	3802	2530	3991	2955	3111	7026	344	1265	1696	1632	1888	4546	234	1393	6320	1080	703.54	424.6	314.03	5220.35	6184.09	1080.9	662.66	485.73	409.1	453.76	549.27	327.64
cgi-miR-193	cgi-miR-193-5p			-26.62	TTCACTCGTTGGGGAGTTTGCGCGACAGTGTGTACAAGATTTAATCGTACTGGCCTGCAAAATCCCAAATGGAGTGGA	((((((((((.((((.((((((.(.(((((((.............))))))).).)))))).)))).))).)))))))	GGGGAGTTTGCGCGACAGTGTG	scaffold1144	321621	321698	+		2	Bilateria			0	23	27	0	0	0	1	0	51	33	34	5	8	17	16	10	69	2	7	28	0	0	2.83	5.09	0	0	0	0.26	0	7.06	4.81	2.66	4.76
cgi-miR-193	cgi-miR-193-3p	lgi-miR-193	mir-193	-26.62	TTCACTCGTTGGGGAGTTTGCGCGACAGTGTGTACAAGATTTAATCGTACTGGCCTGCAAAATCCCAAATGGAGTGGA	((((((((((.((((.((((((.(.(((((((.............))))))).).)))))).)))).))).)))))))	TACTGGCCTGCAAAATCCCAA	scaffold1144	321621	321698	+		2	Bilateria			35	8388	35815	4	8	47	60	177	14180	15602	15489	1448	11636	23165	19589	22629	81642	5963	20997	51925	4547	21.51	1033.23	6746.81	56.28	22.54	13.36	15.72	21.54	1963.14	2275.64	1210.89	1379.14
cgi-miR-1	cgi-miR-1-5p			-24.33	TGATCTCGGTCCATACTTCTTTGCTATCCCATATGTACACCCTGATCAGTTATGGAATGTAAAGAAGTATGTATCCTTGCTCAT	(((.(..((..(((((((((((((.((.(((((.................))))).)))))))))))))))...))..).))).	CCATACTTCTTTGCTATCCCATA	scaffold1174	365473	365556	+	cluster1	2	Bilateria			32	204	46	0	7	160	64	73	68	115	129	27	28	77	97	46	38	340	12	46	14	19.66	25.13	8.67	0	19.72	45.49	16.76	8.88	9.41	16.77	10.08	25.72
cgi-miR-1	cgi-miR-1-3p	mmu-miR-1a-3p	mir-1	-24.33	TGATCTCGGTCCATACTTCTTTGCTATCCCATATGTACACCCTGATCAGTTATGGAATGTAAAGAAGTATGTATCCTTGCTCAT	(((.(..((..(((((((((((((.((.(((((.................))))).)))))))))))))))...))..).))).	TGGAATGTAAAGAAGTATGTAT	scaffold1174	365473	365556	+	cluster1	2	Bilateria			179747	2634453	2366309	615	8584	315667	658236	1074657	2419199	3333986	8310619	670638	3074144	4929044	5799929	2910514	2958047	8469405	746051	3122355	934362	110444	324512	445764	8653.68	24184.2	89743.5	172406	130792	334925	486280	649701	638747
cgi-miR-133	cgi-miR-133-5p	tur-miR-133-5p	mir-133	-28.7	TTCTGTAGTTGGTTGAGATTGGGCCAAATACGTTCAGCCAGTTAAATTTGGTCCCCTTCAACCAGCTGTAGTT	..(((((((((((((((...(((((((((((.........))...)))))))))..)))))))))))))))..	AGTTGGTTGAGATTGGGCCAAAT	scaffold1174	373452	373524	+	cluster1	2	Bilateria			622	2005	62	0	0	670	1607	1772	980	938	1499	126	134	182	386	29	28	2139	49	36	11	382.18	246.98	11.68	0	0	190.48	420.91	215.66	135.68	136.81	117.19	120.01
cgi-miR-133	cgi-miR-133-3p	dme-miR-133-3p	mir-133	-28.7	TTCTGTAGTTGGTTGAGATTGGGCCAAATACGTTCAGCCAGTTAAATTTGGTCCCCTTCAACCAGCTGTAGTT	..(((((((((((((((...(((((((((((.........))...)))))))))..)))))))))))))))..	TTGGTCCCCTTCAACCAGCTGT	scaffold1174	373452	373524	+	cluster1	2	Bilateria			54	2836	453	0	0	58	69	418	577	940	2468	164	930	1101	2383	166	299	24469	364	304	46	33.18	349.34	85.34	0	0	16.49	18.07	50.87	79.88	137.1	192.94	156.2
cgi-miR-1991	cgi-miR-1991-5p	hru-miR-1991	mir-1991	-26.9	GATATGTAACCTTACCCTGTAAATCGGAGAAGTCTGAATTTCCTCAGTCAGGTAACTTCTCGTTTCACAGGGTATATTTACCAATCGG	(((..((((...((((((((((((..(((((((((((..........))))...))))))))))).))))))))...))))..)))..	CTTACCCTGTAAATCGGAGAAGT	scaffold1179	770383	770470	+		1	Eumetazoa			44	273	4	1	2	36	49	296	192	128	184	23	58	5	4	25	1	898	26	1	0	27.04	33.63	0.75	14.07	5.63	10.23	12.83	36.02	26.58	18.67	14.38	21.91
cgi-miR-1991	cgi-miR-1991-3p			-26.9	GATATGTAACCTTACCCTGTAAATCGGAGAAGTCTGAATTTCCTCAGTCAGGTAACTTCTCGTTTCACAGGGTATATTTACCAATCGG	(((..((((...((((((((((((..(((((((((((..........))))...))))))))))).))))))))...))))..)))..	TTCTCGTTTCACAGGGTATATT	scaffold1179	770383	770470	+		1	Eumetazoa			44	388	12	0	2	111	46	535	270	325	250	32	70	3	7	17	0	743	5	1	1	27.04	47.79	2.26	0	5.63	31.56	12.05	65.11	37.38	47.4	19.54	30.48
cgi-miR-2722	cgi-miR-2722-5p			-39.4	AATTTGTTGGAAAGGTGTTTCACAGGCGCTACATTGGAGATGACGTGGCGCCGTGTAAACACCTACCCGACAGGTCA	.(((((((((..(((((((((((.((((((((.((......)).))))))))))).))))))))..)))))))))..	AAAGGTGTTTCACAGGCGCTAC	scaffold1347	252931	253007	+		7	Mollusca	CGI_10012979	+/+	0	85	183	0	0	2	4	6	36	93	328	48	56	204	178	230	449	9	166	328	101	0	10.47	34.47	0	0	0.57	1.05	0.73	4.98	13.56	25.64	45.72
cgi-miR-2722	cgi-miR-2722-3p	lgi-miR-2722	mir-2722	-39.4	AATTTGTTGGAAAGGTGTTTCACAGGCGCTACATTGGAGATGACGTGGCGCCGTGTAAACACCTACCCGACAGGTCA	.(((((((((..(((((((((((.((((((((.((......)).))))))))))).))))))))..)))))))))..	TGGCGCCGTGTAAACACCTACC	scaffold1347	252931	253007	+		7	Mollusca	CGI_10012979	+/+	0	14	52	0	0	2	0	4	15	32	93	5	5	35	35	74	112	4	113	108	35	0	1.72	9.8	0	0	0.57	0	0.49	2.08	4.67	7.27	4.76
cgi-miR-2001	cgi-miR-2001-5p	cte-miR-2001	mir-2001	-28.2	ATCCTTCCTTTTTTGTGACCGTTATAATGGGCATAACGTCTTATGAATGCTCGTTGTATCGATCATCAAAATGGAGGAA	.((((.((.((((.((((.((.((((((((((((....((....)))))))))))))).)).)))).)))).)))))).	TTGTGACCGTTATAATGGGCAT	scaffold1366	96719	96797	+	cluster2	2	Bilateria			5	391	1352	0	3	0	1	54	46	183	1082	17	289	1710	1004	905	1333	55	39	2774	369	3.07	48.16	254.69	0	8.45	0	0.26	6.57	6.37	26.69	84.59	16.19
cgi-miR-2001	cgi-miR-2001-3p			-28.2	ATCCTTCCTTTTTTGTGACCGTTATAATGGGCATAACGTCTTATGAATGCTCGTTGTATCGATCATCAAAATGGAGGAA	.((((.((.((((.((((.((.((((((((((((....((....)))))))))))))).)).)))).)))).)))))).	GCTCGTTGTATCGATCATCAAA	scaffold1366	96719	96797	+	cluster2	2	Bilateria			0	0	5	0	0	0	0	1	0	0	1	0	1	7	1	1	3	0	0	3	0	0	0	0.94	0	0	0	0	0.12	0	0	0.08	0
cgi-miR-252a	cgi-miR-252a-5p	lgi-miR-252b	mir-252	-32.5	CGCTCCCGTGTTAAGTAGTGGTGCCGCAGGTACAAGCTATACTCGAGTCTACCGGCGCATCTCTACTTTACTCGGGGTTTGG	.((.((((.((.((((((.(((((.((.((((...(((.......))).)))).))))))).)))))).)).))))))....	TTAAGTAGTGGTGCCGCAGGTA	scaffold1366	96950	97031	+	cluster2	2	Bilateria			18	534	1439	1	0	4	1	223	122	869	2425	74	1401	2878	1209	1613	1567	73	251	4130	335	11.06	65.78	271.08	14.07	0	1.14	0.26	27.14	16.89	126.75	189.58	70.48
cgi-miR-252a	cgi-miR-252a-3p			-32.5	CGCTCCCGTGTTAAGTAGTGGTGCCGCAGGTACAAGCTATACTCGAGTCTACCGGCGCATCTCTACTTTACTCGGGGTTTGG	.((.((((.((.((((((.(((((.((.((((...(((.......))).)))).))))))).)))))).)).))))))....	ACCGGCGCATCTCTACTTTACT	scaffold1366	96950	97031	+	cluster2	2	Bilateria			25	33	121	0	1	0	1	149	26	103	181	1	54	199	102	117	172	3	33	352	45	15.36	4.06	22.79	0	2.82	0	0.26	18.13	3.6	15.02	14.15	0.95
cgi-miR-252b	cgi-miR-252b-5p	lgi-miR-252a	mir-252	-26.1	TAACCCATTCTTAAGTACTTGTGCCGCGGGAAAGTCTTTGAATCTTCCCATGGATCAAGTATTTAATATCGGGATTAT	...(((..(.(((((((((((..(((.(((((..(......)..))))).)))..))))))))))).)..))).....	TTAAGTACTTGTGCCGCGGGAA	scaffold1366	106392	106469	+	cluster2	2	Bilateria			14	175	1646	1	1	10	17	226	47	42	308	53	538	1258	559	791	2579	74	63	2130	127	8.6	21.56	310.07	14.07	2.82	2.84	4.45	27.51	6.51	6.13	24.08	50.48
cgi-miR-252b	cgi-miR-252b-3p			-26.1	TAACCCATTCTTAAGTACTTGTGCCGCGGGAAAGTCTTTGAATCTTCCCATGGATCAAGTATTTAATATCGGGATTAT	...(((..(.(((((((((((..(((.(((((..(......)..))))).)))..))))))))))).)..))).....	CCCATGGATCAAGTATTTAATA	scaffold1366	106392	106469	+	cluster2	2	Bilateria			1	0	12	0	0	0	0	7	1	1	1	0	6	7	2	4	29	0	1	4	0	0.61	0	2.26	0	0	0	0	0.85	0.14	0.15	0.08	0
cgi-miR-29-1	cgi-miR-29-1-5p			-28.5	CTGTAGGTCCCTGGTTTCAAGTGGTGAATAGATTTTGGAGTGAAAATACTGTCTAGCACCATTTGAAATCAGTGCATCTTTTA	....((((.(((((((((((((((((.(((((((((......))))).))))....)))))))))))))))).).))))....	CTGGTTTCAAGTGGTGAATA	scaffold145	184789	184871	+	cluster3	2	Bilateria	CGI_10026551	+/+	42	110	9	0	8	150	80	230	37	32	51	6	8	3	3	4	6	0	3	12	0	25.81	13.55	1.7	0	22.54	42.64	20.95	27.99	5.12	4.67	3.99	5.71
cgi-miR-29-1	cgi-miR-29-1-3p	hsa-miR-29b-3p	mir-29	-28.5	CTGTAGGTCCCTGGTTTCAAGTGGTGAATAGATTTTGGAGTGAAAATACTGTCTAGCACCATTTGAAATCAGTGCATCTTTTA	....((((.(((((((((((((((((.(((((((((......))))).))))....)))))))))))))))).).))))....	TAGCACCATTTGAAATCAGT	scaffold145	184789	184871	+	cluster3	2	Bilateria	CGI_10026551	+/+	655	5770	1953	8	33	816	1019	1910	947	936	2608	202	730	542	424	809	3288	98	134	3380	114	402.46	710.75	367.91	112.57	92.97	231.99	266.9	232.46	131.11	136.52	203.89	192.39
cgi-miR-29-2	cgi-miR-29-2-5p			-27.7	TGGCTGACAGCCTGGTCTCATGTGGTGAATAGATGGAAACAAGTTCTAGCACCATTTGAAATCAGTTTGTCTGAGT	.....(((((.(((((.(((.((((((..((((((....))...)))).)))))).))).))))).))))).....	CTGGTCTCATGTGGTGAATAGA	scaffold145	188902	188977	+	cluster3	2	Bilateria	CGI_10026551	+/+	50	71	11	0	7	59	105	132	18	14	69	6	7	5	4	4	22	1	2	10	0	30.72	8.75	2.07	0	19.72	16.77	27.5	16.07	2.49	2.04	5.39	5.71
cgi-miR-29-2	cgi-miR-29-2-3p	hsa-miR-29b-3p	mir-29	-27.7	TGGCTGACAGCCTGGTCTCATGTGGTGAATAGATGGAAACAAGTTCTAGCACCATTTGAAATCAGTTTGTCTGAGT	.....(((((.(((((.(((.((((((..((((((....))...)))).)))))).))).))))).))))).....	TAGCACCATTTGAAATCAGT	scaffold145	188902	188977	+	cluster3	2	Bilateria	CGI_10026551	+/+	655	5770	1953	8	33	816	1019	1910	947	936	2608	202	730	542	424	809	3288	98	134	3380	114	402.46	710.75	367.91	112.57	92.97	231.99	266.9	232.46	131.11	136.52	203.89	192.39
cgi-miR-10a	cgi-miR-10a-5p	cte-miR-10b	mir-10	-30.2	CATGTCTTTTTTACCCTGTAGAACCGAGCGAGTGTAGCCGGTAACACAGCTCGTTTCTGAGGGTTCACAAGACTT	...(((((....(((((.(((((.(((((..((((........)))).))))).))))))))))....)))))..	TTACCCTGTAGAACCGAGCGAGT	scaffold145	700570	700644	+		1	Eumetazoa			989	20771	3672	17	32	2098	3443	6790	34037	31009	72520	6945	17114	249	978	916	7996	96	778	597	5733	607.68	2558.57	691.73	239.21	90.16	596.46	901.8	826.38	4712.23	4522.83	5669.41	6614.74
cgi-miR-10a	cgi-miR-10a-3p	mmu-miR-99b-3p	mir-99	-30.2	CATGTCTTTTTTACCCTGTAGAACCGAGCGAGTGTAGCCGGTAACACAGCTCGTTTCTGAGGGTTCACAAGACTT	...(((((....(((((.(((((.(((((..((((........)))).))))).))))))))))....)))))..	CAGCTCGTTTCTGAGGGTT	scaffold145	700570	700644	+		1	Eumetazoa			1	7	1	0	0	0	0	2	6	4	5	0	2	0	1	0	3	0	0	0	2	0.61	0.86	0.19	0	0	0	0	0.24	0.83	0.58	0.39	0
cgi-miR-67a	cgi-miR-67a-5p			-35.5	GGTTGTGGAACCTTGTTCAGTTGGGTTGTTGCGTGACAGCTACGTTACAACCTGCTTGAATGAGGCTTGACGACACA	.(((((.((.(((..(((((..(((((((.(((((.....))))).)))))))..)))))..))).)).)))))...	CCTTGTTCAGTTGGGTTGTTGC	scaffold146	102285	102361	+	cluster4	3	Protostomia			91	983	60	0	16	252	271	296	355	221	398	24	100	96	112	44	88	10	374	62	19	55.91	121.09	11.3	0	45.08	71.64	70.98	36.02	49.15	32.23	31.11	22.86
cgi-miR-67a	cgi-miR-67a-3p	lgi-miR-67	mir-67	-35.5	GGTTGTGGAACCTTGTTCAGTTGGGTTGTTGCGTGACAGCTACGTTACAACCTGCTTGAATGAGGCTTGACGACACA	.(((((.((.(((..(((((..(((((((.(((((.....))))).)))))))..)))))..))).)).)))))...	TACAACCTGCTTGAATGAGGCT	scaffold146	102285	102361	+	cluster4	3	Protostomia			4444	42731	17621	6	47	4742	3952	13266	23059	19192	26881	1506	10259	21564	18024	14618	24870	3481	17808	14326	6236	2730.58	5263.61	3319.43	84.43	132.42	1348.14	1035.11	1614.54	3192.39	2799.26	2101.48	1434.38
cgi-miR-307	cgi-miR-307-5p	lmi-miR-307-5p	mir-67	-27.92	TTGTACAGATCCTTATTCAACCTGGTTGTGGTGCCCAATAAACCATCATCACAACCTCCTTGAATGAGTGTTCTTGCAGAC	(((((.(((.((((((((((...((((((((((.............))))))))))...))))))))).).))))))))..	CCTTATTCAACCTGGTTGTG	scaffold146	102628	102708	+	cluster4	3	Protostomia			18	96	23	1	1	16	15	22	15	21	34	5	27	56	62	32	30	7	62	43	4	11.06	11.83	4.33	14.07	2.82	4.55	3.93	2.68	2.08	3.06	2.66	4.76
cgi-miR-307	cgi-miR-307-3p	tur-miR-307-3p	mir-67	-27.92	TTGTACAGATCCTTATTCAACCTGGTTGTGGTGCCCAATAAACCATCATCACAACCTCCTTGAATGAGTGTTCTTGCAGAC	(((((.(((.((((((((((...((((((((((.............))))))))))...))))))))).).))))))))..	TCACAACCTCCTTGAATGAGTGT	scaffold146	102628	102708	+	cluster4	3	Protostomia			10	214	143	1	4	73	18	178	172	225	204	23	280	265	337	87	133	74	1373	120	50	6.14	26.36	26.94	14.07	11.27	20.75	4.71	21.66	23.81	32.82	15.95	21.91
cgi-miR-2a	cgi-miR-2a-5p			-33.7	TGGTGTGGACCAATCAAAGTTGTTGTGATGTGTGAGTTACTGACCATATCACAGCACGCTTTGATGGCTTCACAGACCC	.(((((((((((.((((((((((((((((((((.((...)).).)))))))))))).)))))))))).)))))..))).	CAATCAAAGTTGTTGTGATGTG	scaffold1503	13863	13941	-	cluster5	3	Protostomia	CGI_10009524	-/-	385	339	9	1	993	539	241	280	85	93	87	5	32	8	18	14	44	9	12	14	4	236.56	41.76	1.7	14.07	2797.63	153.24	63.12	34.08	11.77	13.56	6.8	4.76
cgi-miR-2a	cgi-miR-2a-3p	cte-miR-2a	mir-2	-33.7	TGGTGTGGACCAATCAAAGTTGTTGTGATGTGTGAGTTACTGACCATATCACAGCACGCTTTGATGGCTTCACAGACCC	.(((((((((((.((((((((((((((((((((.((...)).).)))))))))))).)))))))))).)))))..))).	TATCACAGCACGCTTTGATGGCT	scaffold1503	13863	13941	-	cluster5	3	Protostomia	CGI_10009524	-/-	362	918	94	28	195	848	747	619	105	170	332	35	86	121	131	68	90	125	98	83	50	222.43	113.08	17.71	393.99	549.38	241.08	195.66	75.34	14.54	24.8	25.95	33.34
cgi-miR-2b	cgi-miR-2b-5p			-34.12	GCGTGTCTGTCAGTCAAAGCTGCTGTGAACTGTGACCAGAAAATTCAGATCACAGCACGCTTTGATGGCTGGAACTGCAT	(((..(((((((.(((((((((((((((.(((.............))).)))))))).))))))))))).)))..)))..	CAGTCAAAGCTGCTGTGAACT	scaffold1503	15152	15231	-	cluster5	3	Protostomia	CGI_10009524	-/-	70	51	7	0	38	94	62	101	49	33	29	9	27	13	17	12	32	11	28	23	4	43.01	6.28	1.32	0	107.06	26.72	16.24	12.29	6.78	4.81	2.27	8.57
cgi-miR-2b	cgi-miR-2b-3p	isc-miR-2b	mir-2	-34.12	GCGTGTCTGTCAGTCAAAGCTGCTGTGAACTGTGACCAGAAAATTCAGATCACAGCACGCTTTGATGGCTGGAACTGCAT	(((..(((((((.(((((((((((((((.(((.............))).)))))))).))))))))))).)))..)))..	GATCACAGCACGCTTTGATGGCT	scaffold1503	15152	15231	-	cluster5	3	Protostomia	CGI_10009524	-/-	112	406	69	19	71	246	126	209	87	169	248	47	99	91	78	53	61	125	101	76	34	68.82	50.01	13	267.35	200.03	69.94	33	25.44	12.04	24.65	19.39	44.76
cgi-miR-87	cgi-miR-87-5p			-31.1	CTAGCCTGGTACGCCTGTTATTTTGACTCATACCTTATATATTTGTACAGGTGAGCAAAGTTTCAGGTGTGTTAGTCTGTGG	.(((.((..((((((((..((((((.(((..((((((((....)))).)))))))))))))..))))))))..)).)))...	ACGCCTGTTATTTTGACTCATACCT	scaffold1600	146051	146132	+		3	Protostomia	CGI_10013037	+/+	9	67	23	2	2	18	17	62	64	65	108	7	18	26	28	29	38	13	33	28	17	5.53	8.25	4.33	28.14	5.63	5.12	4.45	7.55	8.86	9.48	8.44	6.67
cgi-miR-87	cgi-miR-87-3p	cel-miR-87-3p	mir-87	-31.1	CTAGCCTGGTACGCCTGTTATTTTGACTCATACCTTATATATTTGTACAGGTGAGCAAAGTTTCAGGTGTGTTAGTCTGTGG	.(((.((..((((((((..((((((.(((..((((((((....)))).)))))))))))))..))))))))..)).)))...	GTGAGCAAAGTTTCAGGTGTGT	scaffold1600	146051	146132	+		3	Protostomia	CGI_10013037	+/+	129	6066	533	25	154	350	84	710	1674	2581	3677	904	1347	706	604	795	679	1004	333	735	406	79.26	747.21	100.41	351.78	433.87	99.5	22	86.41	231.76	376.45	287.46	861.01
cgi-miR-12	cgi-miR-12-5p	dme-miR-12-5p	mir-12	-33.8	CCATTGTGAGTGAGTATTACATCAGGTACTGAGTGAAAGTAGTTCAGTACCTTCTGTGATATTCTTACACAGTGAGT	.(((((((...((((((((((..((((((((((.........))))))))))..))))))))))...)))))))...	TGAGTATTACATCAGGTACT	scaffold1785	68044	68120	-	cluster6	3	Protostomia	CGI_10024355	-/-	670	17942	3991	21	136	527	493	2169	5561	5000	9378	955	3340	3547	2153	21210	7348	319	292	15241	6115	411.68	2210.1	751.82	295.49	383.16	149.83	129.13	263.98	769.89	729.28	733.15	909.59
cgi-miR-12	cgi-miR-12-3p			-33.8	CCATTGTGAGTGAGTATTACATCAGGTACTGAGTGAAAGTAGTTCAGTACCTTCTGTGATATTCTTACACAGTGAGT	.(((((((...((((((((((..((((((((((.........))))))))))..))))))))))...)))))))...	AGTACCTTCTGTGATATTCTTA	scaffold1785	68044	68120	-	cluster6	3	Protostomia	CGI_10024355	-/-	23	99	16	0	4	35	16	91	69	94	52	10	35	16	12	69	19	2	41	30	16	14.13	12.19	3.01	0	11.27	9.95	4.19	11.08	9.55	13.71	4.07	9.52
cgi-miR-216a	cgi-miR-216a-5p	gga-miR-216a	mir-216	-31.3	GATGTTTGCCTAATCTCAGCTGGTAATTCTGAGTTGAGCAAGACCTCAAGTTACTAGCCGAGATTACACAAGTGTCTC	((..((((..(((((((.((((((((((.((((((......)).)))))))))))))).)))))))..))))..))..	TAATCTCAGCTGGTAATT	scaffold1785	68800	68877	-	cluster6	2	Bilateria	CGI_10024355	-/-	0	208	471	1	4	117	16	2363	4443	7127	5418	782	2661	1324	628	8371	3100	138	340	7281	1657	0	25.62	88.73	14.07	11.27	33.26	4.19	287.59	615.11	1039.51	423.56	744.81
cgi-miR-216a	cgi-miR-216a-3p	cte-miR-216c	mir-216	-31.3	GATGTTTGCCTAATCTCAGCTGGTAATTCTGAGTTGAGCAAGACCTCAAGTTACTAGCCGAGATTACACAAGTGTCTC	((..((((..(((((((.((((((((((.((((((......)).)))))))))))))).)))))))..))))..))..	CAAGTTACTAGCCGAGATTACA	scaffold1785	68800	68877	-	cluster6	2	Bilateria	CGI_10024355	-/-	128	2355	60	1	1	113	69	786	1618	1278	1223	172	360	70	36	690	104	7	37	179	66	78.65	290.09	11.3	14.07	2.82	32.13	18.07	95.66	224	186.4	95.61	163.82
cgi-miR-216b	cgi-miR-216b-5p	lgi-miR-216b	mir-216	-29.9	ACTGGTTGTCTAATATCAGCTGGTAATCCTGAGCTGGCGACGACACTCAGGGTGCTCACTGATATACGATAAACAGA	.(((.(((((..(((((((..((((.(((((((.((.......)))))))))))))..)))))))..))))).))).	TAATATCAGCTGGTAATCCT	scaffold1785	69351	69427	-	cluster6	2	Bilateria	CGI_10024355	-/-	42	1318	1518	3	6	41	17	209	952	2908	2210	440	8062	2542	1324	14132	4794	261	1425	14870	6489	25.81	162.35	285.96	42.21	16.9	11.66	4.45	25.44	131.8	424.15	172.77	419.08
cgi-miR-216b	cgi-miR-216b-3p			-29.9	ACTGGTTGTCTAATATCAGCTGGTAATCCTGAGCTGGCGACGACACTCAGGGTGCTCACTGATATACGATAAACAGA	.(((.(((((..(((((((..((((.(((((((.((.......)))))))))))))..)))))))..))))).))).	CAGGGTGCTCACTGATATACGA	scaffold1785	69351	69427	-	cluster6	2	Bilateria	CGI_10024355	-/-	1	1	5	0	0	2	0	3	3	9	10	0	10	7	3	34	10	2	3	21	3	0.61	0.12	0.94	0	0	0.57	0	0.37	0.42	1.31	0.78	0
cgi-miR-278	cgi-miR-278-5p			-26.8	ATTGTTGCGTTCGTTCGGAAGCTCAACAAAGATCATTAAACTAACGATCGGTGGGACTTTCGTTCGATTGCAATGATCG	((..(((((.(((..((((((((((.(...((((...........)))).))))).))))))..))).)))))..))..	TCGTTCGGAAGCTCAACAAAGATC	scaffold1867	73506	73584	+		2	Bilateria	CGI_10006445	+/-	0	5	1	0	0	0	0	2	2	7	9	0	3	6	1	2	3	0	1	4	1	0	0.62	0.19	0	0	0	0	0.24	0.28	1.02	0.7	0
cgi-miR-278	cgi-miR-278-3p	spu-miR-278-3p	mir-278_2	-26.8	ATTGTTGCGTTCGTTCGGAAGCTCAACAAAGATCATTAAACTAACGATCGGTGGGACTTTCGTTCGATTGCAATGATCG	((..(((((.(((..((((((((((.(...((((...........)))).))))).))))))..))).)))))..))..	TCGGTGGGACTTTCGTTCGATT	scaffold1867	73506	73584	+		2	Bilateria	CGI_10006445	+/-	8	417	1691	0	1	11	4	61	297	2133	3215	262	1775	3144	1470	1298	2943	106	317	2281	413	4.92	51.37	318.55	0	2.82	3.13	1.05	7.42	41.12	311.11	251.34	249.54
cgi-miR-7	cgi-miR-7-5p	lgi-miR-7	mir-7	-27.12	CAGTGAGTTCTGGAAGACTAGTGATTTTGTTGTTATATATATCACAGAACAATAAATCACAGTTTTCTCCGATCTCACGT	..(((((.((.((((((((.(((((((.((((((.............)))))))))))))))))))).).)).)))))..	TGGAAGACTAGTGATTTTGTTGTT	scaffold1896	30944	31023	+		2	Bilateria	CGI_10019631	+/+	1522	28593	3352	39	352	2844	1027	7706	22536	16380	11458	2691	6420	3268	2564	4517	6693	305	1024	22248	447	935.18	3522.09	631.45	548.77	991.71	808.54	268.99	937.86	3119.98	2389.11	895.75	2563.03
cgi-miR-7	cgi-miR-7-3p			-27.12	CAGTGAGTTCTGGAAGACTAGTGATTTTGTTGTTATATATATCACAGAACAATAAATCACAGTTTTCTCCGATCTCACGT	..(((((.((.((((((((.(((((((.((((((.............)))))))))))))))))))).).)).)))))..	CAATAAATCACAGTTTTCTCCGA	scaffold1896	30944	31023	+		2	Bilateria	CGI_10019631	+/+	9	36	1	0	3	31	15	54	9	16	3	3	0	0	0	0	1	0	0	6	0	5.53	4.43	0.19	0	8.45	8.81	3.93	6.57	1.25	2.33	0.23	2.86
cgi-miR-8	cgi-miR-8-5p	lmi-miR-8-5p	mir-8	-33.4	ATTCTGGCGGCATCTTACCGGATAGCATTAGACTGATTCACTTCTTCTAATACTGTCAGGTAAAGATGTCCTCAGAGTTT	(((((((.(((((((((((.(((((.((((((..((......)).)))))).))))).))).)))))))).)))))))..	CATCTTACCGGATAGCATTAGA	scaffold198	1115292	1115371	-		2	Bilateria	CGI_10027847	-/-	48	299	59	1	13	109	136	232	181	269	610	43	40	88	97	60	155	11	175	224	12	29.49	36.83	11.11	14.07	36.63	30.99	35.62	28.24	25.06	39.24	47.69	40.96
cgi-miR-8	cgi-miR-8-3p	mse-miR-8	mir-8	-33.4	ATTCTGGCGGCATCTTACCGGATAGCATTAGACTGATTCACTTCTTCTAATACTGTCAGGTAAAGATGTCCTCAGAGTTT	(((((((.(((((((((((.(((((.((((((..((......)).)))))).))))).))).)))))))).)))))))..	TAATACTGTCAGGTAAAGATGTC	scaffold198	1115292	1115371	-		2	Bilateria	CGI_10027847	-/-	2249	13558	4496	236	759	3707	2318	7578	10484	12350	21013	2604	7401	7374	7131	2972	6670	443	7647	6702	867	1381.88	1670.07	846.95	3320.76	2138.37	1053.89	607.13	922.28	1451.45	1801.31	1642.74	2480.17
cgi-miR-72	cgi-miR-72-5p	cel-miR-72-5p	mir-31	-32.6	GATTCAGACTAGGCAAGATGTTGGCATAGCTGATGACTAGGCTCAGCTCTGTCACATGCTGCCATTTCTGGGTCAT	((((((((...((((..((((.((((.((((((.(......))))))).))))))))..))))...))))))))..	AGGCAAGATGTTGGCATAGCT	scaffold211	287333	287408	-		2	Bilateria			46707	552202	44304	44	137	41613	146067	338129	166236	171820	565663	21116	70915	42124	14183	34580	95517	1624	2619	272643	908	28698.8	68020.3	8345.96	619.13	385.98	11830.5	38258.1	41152.1	23014.4	25060.9	44221.9	20111.9
cgi-miR-72	cgi-miR-72-3p			-32.6	GATTCAGACTAGGCAAGATGTTGGCATAGCTGATGACTAGGCTCAGCTCTGTCACATGCTGCCATTTCTGGGTCAT	((((((((...((((..((((.((((.((((((.(......))))))).))))))))..))))...))))))))..	AGCTCTGTCACATGCTGCCATT	scaffold211	287333	287408	-		2	Bilateria			319	956	163	0	4	244	610	764	462	295	1060	30	67	163	67	75	354	3	6	843	7	196.01	117.76	30.71	0	11.27	69.37	159.77	92.98	63.96	43.03	82.87	28.57
cgi-miR-67b	cgi-miR-67b-5p			-34	AATCACGTGACCTTGTTCGGCCTGGTTGTTATGTGGACATGTGACATCACAACCTGCATGAATGAGGGCATGTGGT	.((((((((.(((..((((((..((((((.((((.(.....).)))).)))))).)).))))..))).))))))))	CCTTGTTCGGCCTGGTTGTTAT	scaffold226	224589	224664	-		3	Protostomia	CGI_10025346	-/-	243	568	272	2	19	1393	525	3233	811	1499	1075	120	890	624	702	354	564	286	2495	400	165	149.31	69.97	51.24	28.14	53.53	396.03	137.51	393.47	112.28	218.64	84.04	114.29
cgi-miR-67b	cgi-miR-67b-3p	cte-miR-67	mir-67	-34	AATCACGTGACCTTGTTCGGCCTGGTTGTTATGTGGACATGTGACATCACAACCTGCATGAATGAGGGCATGTGGT	.((((((((.(((..((((((..((((((.((((.(.....).)))).)))))).)).))))..))).))))))))	TCACAACCTGCATGAATGAG	scaffold226	224589	224664	-		3	Protostomia	CGI_10025346	-/-	199	4348	8964	9	6	182	141	1079	1982	3361	6351	571	12020	19970	22566	10460	8419	16744	19195	14631	2767	122.27	535.59	1688.63	126.64	16.9	51.74	36.93	131.32	274.4	490.22	496.5	543.85
cgi-miR-1990	cgi-miR-1990-5p	lgi-miR-1990	mir-1990	-35.3	GCTCGTGGGCAGTAAGTTGATGGGGTCCCAGGTTGTGAGGAATTCCCGGGACTACGTCAACTACTTGCTTAAGTGCT	((.(.(((((((((.(((((((..(((((.((..((.....))..)))))))..)))))))))).)))))).).)).	AGTAAGTTGATGGGGTCCCAGG	scaffold264	40650	40726	+	cluster7	6	Neotrochozoa			1829	1683	1	0	5	7364	4497	4203	351	502	710	75	16	16	15	0	0	0	0	0	0	1123.82	207.31	0.19	0	14.09	2093.57	1177.86	511.53	48.59	73.22	55.51	71.43
cgi-miR-1990	cgi-miR-1990-3p			-35.3	GCTCGTGGGCAGTAAGTTGATGGGGTCCCAGGTTGTGAGGAATTCCCGGGACTACGTCAACTACTTGCTTAAGTGCT	((.(.(((((((((.(((((((..(((((.((..((.....))..)))))))..)))))))))).)))))).).)).	CGGGACTACGTCAACTACTTG	scaffold264	40650	40726	+	cluster7	6	Neotrochozoa			107566	278268	65763	78	550	194293	171861	301695	74339	114857	254136	50067	129152	275909	330485	28910	30290	1668	7481	511	151	66093.1	34277.1	12388.4	1097.54	1549.54	55237.1	45014.1	36717.9	10291.8	16752.5	19867.6	47686.1
cgi-miR-1986	cgi-miR-1986-5p			-34.92	TAATTGTATTCGCGGGTCGTGGGGAGCGCCACTGTGTCAATCCTCGTGGATTTCCCAAGATCCGTGATCACAGTTACT	(((((((..(((((((((.(((((((..((((.............)))).))))))).)))))))))..)))))))..	CGCGGGTCGTGGGGAGCGCCAC	scaffold264	41056	41133	+	cluster7	7	Mollusca			440	400	11	1	42	665	558	301	107	147	560	29	15	30	37	13	1	0	1	0	0	270.35	49.27	2.07	14.07	118.33	189.06	146.15	36.63	14.81	21.44	43.78	27.62
cgi-miR-1986	cgi-miR-1986-3p	hru-miR-1986	mir-1986	-34.92	TAATTGTATTCGCGGGTCGTGGGGAGCGCCACTGTGTCAATCCTCGTGGATTTCCCAAGATCCGTGATCACAGTTACT	(((((((..(((((((((.(((((((..((((.............)))).))))))).)))))))))..)))))))..	TGGATTTCCCAAGATCCGTGAT	scaffold264	41056	41133	+	cluster7	7	Mollusca			1021	2951	193	0	4	1406	1031	1960	657	722	1470	521	659	922	999	104	69	8	12	1	0	627.35	363.5	36.36	0	11.27	399.72	270.04	238.54	90.96	105.31	114.92	496.22
cgi-miR-1692-2	cgi-miR-1692-2-5p	gga-miR-1692	mir-1692	-33.54	TCTGTAGATCTGTAGCTCTGTGGGTAGAATTTGTCATACCACCCACCCAAGTTTTCCCGTAGAGCTAAGATCTGCTGC	...((((((((.((((((((((((.((((((((..............))))))))))))))))))))))))))))...	TGTAGCTCTGTGGGTAGAATTTG	scaffold31018	5719	5796	+		2	Bilateria			134	169	15	5	96	301	443	479	82	73	110	15	4	20	10	21	31	2	29	41	10	82.34	20.82	2.83	70.36	270.47	85.57	116.03	58.3	11.35	10.65	8.6	14.29
cgi-miR-1692-2	cgi-miR-1692-2-35p			-33.54	TCTGTAGATCTGTAGCTCTGTGGGTAGAATTTGTCATACCACCCACCCAAGTTTTCCCGTAGAGCTAAGATCTGCTGC	...((((((((.((((((((((((.((((((((..............))))))))))))))))))))))))))))...	AGTTTTCCCGTAGAGCTAAGA	scaffold31018	5719	5796	+		2	Bilateria			0	0	0	0	0	0	0	0	0	0	0	0	0	0	0	0	0	0	1	0	0	0	0	0	0	0	0	0	0	0	0	0	0
cgi-miR-1984	cgi-miR-1984-5p	hru-miR-1984	mir-1984	-41.5	ACACACGGGACGGCATGCCCTATCCGTCAGTCGCTGCCTCGTTTTGAATAGCAGGGACTGTCGAATGGGATTTGCTGTCTCGGGTCG	.....((((((((((...(((((.((.(((((.((((.((.....))...)))).))))).)).)))))...)))))))))).....	TGCCCTATCCGTCAGTCGCTGC	scaffold339	59448	59534	+	cluster8	7	Mollusca			73	2648	36616	20	56	280	594	367	10331	8027	19925	1560	462	42904	35770	43832	92249	13755	46197	45132	11074	44.85	326.18	6897.7	281.42	157.77	79.6	155.58	44.67	1430.27	1170.78	1557.68	1485.82
cgi-miR-1984	cgi-miR-1984-3p			-41.5	ACACACGGGACGGCATGCCCTATCCGTCAGTCGCTGCCTCGTTTTGAATAGCAGGGACTGTCGAATGGGATTTGCTGTCTCGGGTCG	.....((((((((((...(((((.((.(((((.((((.((.....))...)))).))))).)).)))))...)))))))))).....	AGGGACTGTCGAATGGGATTTG	scaffold339	59448	59534	+	cluster8	7	Mollusca			40	760	408	7	8	130	87	281	1364	858	2062	210	892	381	310	380	927	238	431	438	116	24.58	93.62	76.86	98.5	22.54	36.96	22.79	34.2	188.84	125.14	161.2	200.01
cgi-miR-1985	cgi-miR-1985-5p	hru-miR-1985	mir-1985	-24.9	TAGATCGTCCTGCCATTTTTATCAGTCACTGTGTGTTTAGAAAATCGCAGGACAGATATGAATGGCATAATAGACTACC	(((.((....((((((((.((((.(((.(((((............)))))))).)))).)))))))).....)))))..	TGCCATTTTTATCAGTCACT	scaffold339	60087	60165	+	cluster8	7	Mollusca			2261	69692	147338	203	747	2594	1896	7642	53120	55448	51640	14374	43577	270375	192297	247882	388239	88142	306687	312962	65180	1389.25	8584.66	27755.5	2856.42	2104.56	737.47	496.6	930.07	7354.17	8087.39	4037.07	13690.5
cgi-miR-1985	cgi-miR-1985-3p			-24.9	TAGATCGTCCTGCCATTTTTATCAGTCACTGTGTGTTTAGAAAATCGCAGGACAGATATGAATGGCATAATAGACTACC	(((.((....((((((((.((((.(((.(((((............)))))))).)))).)))))))).....)))))..	CAGGACAGATATGAATGGCATA	scaffold339	60087	60165	+	cluster8	7	Mollusca			1044	29892	31960	305	235	2196	2338	3562	41688	31954	75319	7501	29118	40864	34866	32328	56726	18981	54183	44145	10882	641.48	3682.1	6020.61	4291.66	662.08	624.32	612.37	433.51	5771.47	4660.66	5888.23	7144.3
cgi-miR-190	cgi-miR-190-5p	cte-miR-190	mir-190	-37.2	AGCTGTGGTGAGATATGTTTGATATATTTGGTGAGTGAAATCAAGTCCCACCAAATATCAGACATGTCAACACTACGGCCTG	.(((((((((.((((((((((((((..((((((..((....)).....))))))))))))))))))))..)))))))))…	AGATATGTTTGATATATTTGGTG	scaffold37128	4966	5047	+		2	Bilateria	CGI_10002289	+/+	29	706	5057	2	0	20	25	89	247	411	556	55	1699	7861	5051	5403	3022	2054	2646	5796	1767	17.82	86.97	952.63	28.14	0	5.69	6.55	10.83	34.2	59.95	43.47	52.38
cgi-miR-190	cgi-miR-190-3p			-37.2	AGCTGTGGTGAGATATGTTTGATATATTTGGTGAGTGAAATCAAGTCCCACCAAATATCAGACATGTCAACACTACGGCCTG	.(((((((((.((((((((((((((..((((((..((....)).....))))))))))))))))))))..)))))))))…	CCAAATATCAGACATGTCAAC	scaffold37128	4966	5047	+		2	Bilateria	CGI_10002289	+/+	14	41	34	0	6	22	18	50	18	32	22	2	38	76	69	41	21	21	72	85	19	8.6	5.05	6.4	0	16.9	6.25	4.71	6.09	2.49	4.67	1.72	1.9
cgi-miR-210	cgi-miR-210-5p			-30.4	CCTCAACTTCAGCTGACGTTCTGTGTACAATTGTGAATCGAATTTATTGTGCGTGGAACAGCAGCTAAAGTTGTCGT	...((((((.(((((..((((..((((((((.((.......))..))))))))..))))..))))).))))))....	AGCTGACGTTCTGTGTACAATT	scaffold40380	66525	66601	-		2	Bilateria			0	33	38	2	4	0	0	3	25	22	65	7	31	46	18	23	68	4	39	34	14	0	4.06	7.16	28.14	11.27	0	0	0.37	3.46	3.21	5.08	6.67
cgi-miR-210	cgi-miR-210-3p	dme-miR-210-3p	mir-210	-30.4	CCTCAACTTCAGCTGACGTTCTGTGTACAATTGTGAATCGAATTTATTGTGCGTGGAACAGCAGCTAAAGTTGTCGT	...((((((.(((((..((((..((((((((.((.......))..))))))))..))))..))))).))))))....	TTGTGCGTGGAACAGCAGCTA	scaffold40380	66525	66601	-		2	Bilateria			15	1126	909	3	5	11	13	19	361	301	666	128	843	1297	1098	939	1390	120	1022	890	282	9.22	138.7	171.24	42.21	14.09	3.13	3.4	2.31	49.98	43.9	52.07	121.91
cgi-miR-33	cgi-miR-33-5p	bbe-miR-33-5p	mir-33	-29.5	CATTGCCATAGTGCATTGTAGTTGCATTGCATTTCAACTAAGTGTGCAATGCTTCTGCAAAGCAAATATGGAGCTGGT	((...(((((.(((.((((((..(((((((((...........)))))))))..)))))).)))..)))))...))..	GTGCATTGTAGTTGCATTGCA	scaffold40442	43806	43883	-		2	Bilateria	CGI_10004108	-/-	62	8300	5440	1	58	103	438	575	3144	2977	8998	488	704	5356	4076	3934	10510	3383	3240	5674	958	38.1	1022.39	1024.78	14.07	163.41	29.28	114.72	69.98	435.27	434.21	703.44	464.79
cgi-miR-33	cgi-miR-33-3p			-29.5	CATTGCCATAGTGCATTGTAGTTGCATTGCATTTCAACTAAGTGTGCAATGCTTCTGCAAAGCAAATATGGAGCTGGT	((...(((((.(((.((((((..(((((((((...........)))))))))..)))))).)))..)))))...))..	CAATGCTTCTGCAAAGCAAATA	scaffold40442	43806	43883	-		2	Bilateria	CGI_10004108	-/-	2	35	7	0	1	4	0	6	18	18	14	1	1	5	6	1	7	5	1	6	0	1.23	4.31	1.32	0	2.82	1.14	0	0.73	2.49	2.63	1.09	0.95
cgi-miR-1692-1	cgi-miR-1692-1-5p	gga-miR-1692	mir-1692	-35.54	TCTGCAGATCTGTAGCTCTGTGGGTAGAATTTGTCATACCACCCACCCAAGTTTTCCCGTAGAGCTAAGATCTGCTGC	...((((((((.((((((((((((.((((((((..............))))))))))))))))))))))))))))...	TGTAGCTCTGTGGGTAGAATTTG	scaffold40960	99050	99127	+		2	Bilateria			134	169	15	5	96	301	443	479	82	73	110	15	4	20	10	21	31	2	29	41	10	82.34	20.82	2.83	70.36	270.47	85.57	116.03	58.3	11.35	10.65	8.6	14.29
cgi-miR-1692-1	cgi-miR-1692-1-35p			-35.54	TCTGCAGATCTGTAGCTCTGTGGGTAGAATTTGTCATACCACCCACCCAAGTTTTCCCGTAGAGCTAAGATCTGCTGC	...((((((((.((((((((((((.((((((((..............))))))))))))))))))))))))))))...	AGTTTTCCCGTAGAGCTAAGA	scaffold40960	99050	99127	+		2	Bilateria			0	0	0	0	0	0	0	0	0	0	0	0	0	0	0	0	0	0	1	0	0	0	0	0	0	0	0	0	0	0	0	0	0
cgi-miR-9a	cgi-miR-9a-5p	ame-miR-9b	mir-9	-27.1	GTGCTTTTTCTTTGGTAATCTGGCCTTATGATGATTTCACCTTTCATAACGCTGGGTGCTACCAAAGACCTTCGCAC	((((....((((((((((((..((.((((((............)))))).))..)))..))))))))).....))))	TTTGGTAATCTGGCCTTATGA	scaffold42448	67133	67209	-		2	Bilateria			1	4	4	0	0	0	0	2	2	2	1	1	18	0	0	48	0	0	0	1	32	0.61	0.49	0.75	0	0	0	0	0.24	0.28	0.29	0.08	0.95
cgi-miR-9a	cgi-miR-9a-3p			-27.1	GTGCTTTTTCTTTGGTAATCTGGCCTTATGATGATTTCACCTTTCATAACGCTGGGTGCTACCAAAGACCTTCGCAC	((((....((((((((((((..((.((((((............)))))).))..)))..))))))))).....))))	ATAACGCTGGGTGCTACCAAAGA	scaffold42448	67133	67209	-		2	Bilateria			0	1	1	0	0	2	0	0	1	0	3	0	7	0	0	7	0	0	0	0	7	0	0.12	0.19	0	0	0.57	0	0	0.14	0	0.23	0
cgi-miR-9b	cgi-miR-9b-5p	bbe-miR-9-5p	mir-9	-37.84	GCTAGTTTTGTCTTTGGTTATCTAGCTGTATGATTTCATTTAATATTTCATAAAGCTAGGTTACCAAAGGCAAAAATGGCTG	((((.(((((((((((((.((((((((.(((((..............))))).)))))))).))))))))))))).))))..	TCTTTGGTTATCTAGCTGTATG	scaffold42448	83572	83653	-	cluster9	2	Bilateria			9840	17300	31	1	9	15454	14825	27910	4711	7349	11686	1824	1449	1235	2223	170	11	9	9	767	6	6046.12	2131.01	5.84	14.07	25.36	4393.54	3882.99	3396.8	652.21	1071.89	913.58	1737.26
cgi-miR-9b	cgi-miR-9b-3p	lgi-miR-79	mir-9	-37.84	GCTAGTTTTGTCTTTGGTTATCTAGCTGTATGATTTCATTTAATATTTCATAAAGCTAGGTTACCAAAGGCAAAAATGGCTG	((((.(((((((((((((.((((((((.(((((..............))))).)))))))).))))))))))))).))))..	TAAAGCTAGGTTACCAAAGGCA	scaffold42448	83572	83653	-	cluster9	2	Bilateria			526	1111	1	1	1	2602	2749	3786	296	281	416	57	66	13	26	3	0	0	0	6	0	323.2	136.85	0.19	14.07	2.82	739.74	720.02	460.78	40.98	40.99	32.52	54.29
cgi-miR-9c	cgi-miR-9c-5p	xtr-miR-9b-5p	mir-9	-33.9	GCTCGTTATGTCTTTGGTTGCTTGGCTGTATGATTGAGTTTGCAAGATCATAAAGCTATGCTACCGGAGGCTTAAATGGCG	(((..(((.(((((((((.((.(((((.(((((((..(....)..))))))).))))).)).))))))))).)))..))).	TCTTTGGTTGCTTGGCTGTATGA	scaffold42448	84454	84534	-	cluster9	2	Bilateria			3140	2269	2	1	4	12566	6847	11491	1103	1391	1478	248	100	55	118	8	0	0	2	56	1	1929.35	279.5	0.38	14.07	11.27	3572.49	1793.38	1398.52	152.7	202.88	115.55	236.21
cgi-miR-9c	cgi-miR-9c-3p	bmo-miR-9a-3p	mir-9	-33.9	GCTCGTTATGTCTTTGGTTGCTTGGCTGTATGATTGAGTTTGCAAGATCATAAAGCTATGCTACCGGAGGCTTAAATGGCG	(((..(((.(((((((((.((.(((((.(((((((..(....)..))))))).))))).)).))))))))).)))..))).	ATAAAGCTATGCTACCGGAGGC	scaffold42448	84454	84534	-	cluster9	2	Bilateria			1030	2688	0	1	0	3270	4110	5278	337	200	423	36	15	30	29	5	0	1	0	28	1	632.88	331.11	0	14.07	0	929.65	1076.5	642.36	46.66	29.17	33.07	34.29
cgi-miR-9d	cgi-miR-9d-5p	xtr-miR-9b-5p	mir-9	-34.9	GTCAGTTTTGTCTTTGGTTGCTTGGCTGTATGATTGTATTCGCAATATTATAAAGCTAAGTTACCGGAGGCAAAAATGAGG	.(((.(((((((((((((.((((((((.(((((((((....)))..)))))).)))))))).))))))))))))).)))..	TCTTTGGTTGCTTGGCTGTATG	scaffold42448	85400	85480	-	cluster9	2	Bilateria			3140	2269	2	1	4	12566	6847	11491	1103	1392	1478	248	100	55	118	8	0	0	2	56	1	1929.35	279.5	0.38	14.07	11.27	3572.49	1793.38	1398.52	152.7	203.03	115.55	236.21
cgi-miR-9d	cgi-miR-9d-3p	bmo-miR-9a-3p	mir-9	-34.9	GTCAGTTTTGTCTTTGGTTGCTTGGCTGTATGATTGTATTCGCAATATTATAAAGCTAAGTTACCGGAGGCAAAAATGAGG	.(((.(((((((((((((.((((((((.(((((((((....)))..)))))).)))))))).))))))))))))).)))..	ATAAAGCTAAGTTACCGGAGGC	scaffold42448	85400	85480	-	cluster9	2	Bilateria			428	1956	2	0	0	3867	1927	7383	718	449	509	62	109	52	53	9	1	2	0	45	1	262.98	240.94	0.38	0	0	1099.38	504.72	898.55	99.4	65.49	39.79	59.05
cgi-miR-124	cgi-miR-124-5p			-33.7	AATTCTTACCTGTTCGTGTTCACCGGGTAGACCTTGATGGTATAGAACAATTAAGGCACGCGGTGAATGCCAAGGGGGAGAAAA	..(((((.(((.((.((((((((((.((...(((((((.((.....)).))))))).)).)))))))))).)).))))))))..	GTGTTCACCGGGTAGACCTTGAT	scaffold427	141056	141118	+		2	Bilateria			0	5	0	0	0	8	2	6	3	4	5	0	0	0	0	0	0	0	0	0	0	0	0.62	0	0	0	2.27	0.52	0.73	0.42	0.58	0.39	0
cgi-miR-124	cgi-miR-124-3p	cel-miR-124-3p	mir-124	-33.7	AATTCTTACCTGTTCGTGTTCACCGGGTAGACCTTGATGGTATAGAACAATTAAGGCACGCGGTGAATGCCAAGGGGGAGAAAA	..(((((.(((.((.((((((((((.((...(((((((.((.....)).))))))).)).)))))))))).)).))))))))..	TAAGGCACGCGGTGAATGCCA	scaffold427	142706	142768	+		2	Bilateria			24	1933	457	0	0	17	58	125	115	3528	17406	102	36	1103	2167	82	1056	183	12	464	7	14.75	238.11	86.09	0	0	4.83	15.19	15.21	15.92	514.58	1360.75	97.15
cgi-miR-125	cgi-miR-125-5p	mmu-miR-125b-5p	mir-10	-33.9	ACTTCCTCTCTCCCTGAGACCATAACTTGTGAATATTTTCACAGGTTCTGGTTTCTGGACTAGAGTGGGTGT	(((..((((.(((..(((((((.((((((((((....)))))))))).))))))).)))..))))..)))..	TCCCTGAGACCATAACTTGTGA	scaffold43364	40011	40082	-	cluster1	1	Eumetazoa			978	14669	256446	115	339	537	742	913	5686	14569	22133	2606	92553	379210	351615	269994	286256	439116	196416	334151	89054	600.92	1806.93	48309.2	1618.17	955.08	152.67	194.35	111.12	787.19	2124.97	1730.3	2482.07
cgi-miR-125	cgi-miR-125-3p			-33.9	ACTTCCTCTCTCCCTGAGACCATAACTTGTGAATATTTTCACAGGTTCTGGTTTCTGGACTAGAGTGGGTGT	(((..((((.(((..(((((((.((((((((((....)))))))))).))))))).)))..))))..)))..	ACAGGTTCTGGTTTCTGGACTA	scaffold43364	40011	40082	-	cluster1	1	Eumetazoa			0	41	110	0	0	5	21	2	9	23	63	3	27	66	95	82	146	40	17	105	19	0	5.05	20.72	0	0	1.42	5.5	0.24	1.25	3.35	4.93	2.86
cgi-let-7	cgi-let-7-5p	bbe-let-7a-5p	let-7	-32	GGTCTCGAGTTGAGGTAGTAGGTTGTATAGTTGAGAATTACAACACATTTTATGGAGAACTATACAACTTGCTAGCTTTCCTTGTAGCATG	.((..((((..(((.(((((((((((((((((.(((((........)))))......))))))))))))))))).)))..))))..))...	TGAGGTAGTAGGTTGTATAGTT	scaffold43364	47249	47339	-	cluster1	2	Bilateria			6174	91163	1658726	4006	6793	19851	21195	51000	132110	294728	589072	38690	2726146	2683288	3090269	2240770	2956387	2783607	1404682	3999080	489638	3793.57	11229.5	312470	56368.6	19138.3	5643.6	5551.43	6206.97	18289.9	42987.7	46052	36850.2
cgi-let-7	cgi-let-7-3p	dme-let-7-3p	let-7	-32	GGTCTCGAGTTGAGGTAGTAGGTTGTATAGTTGAGAATTACAACACATTTTATGGAGAACTATACAACTTGCTAGCTTTCCTTGTAGCATG	.((..((((..(((.(((((((((((((((((.(((((........)))))......))))))))))))))))).)))..))))..))...	CTATACAACTTGCTAGCTTTCC	scaffold43364	47249	47339	-	cluster1	2	Bilateria			1	6	17	0	0	7	1	5	8	9	8	3	24	19	25	15	23	20	17	20	0	0.61	0.74	3.2	0	0	1.99	0.26	0.61	1.11	1.31	0.63	2.86
cgi-miR-100	cgi-miR-100-5p	bbe-miR-100-5p	mir-10	-27.6	GGGCAACAGGAACCCGTAGATCCGAACTTGTGTGGGCAATTCTCAAGCTCAGATCTAGGGGTCTGTGTCGT	.((((.(((..((((.((((((.((.((((.(.........).)))).)).)))))).)))))))))))..	AACCCGTAGATCCGAACTTGTG	scaffold43364	47983	48053	-	cluster1	1	Eumetazoa			216	2356	28503	105	255	339	306	742	2936	5165	5600	990	46441	32154	31055	27156	41586	42844	21133	46058	10280	132.72	290.21	5369.38	1477.46	718.43	96.38	80.15	90.31	406.47	753.34	437.79	942.92
cgi-miR-100	cgi-miR-100-3p			-27.6	GGGCAACAGGAACCCGTAGATCCGAACTTGTGTGGGCAATTCTCAAGCTCAGATCTAGGGGTCTGTGTCGT	.((((.(((..((((.((((((.((.((((.(.........).)))).)).)))))).)))))))))))..	CAAGCTCAGATCTAGGGGTCT	scaffold43364	47983	48053	-	cluster1	1	Eumetazoa			0	20	94	0	1	2	4	0	7	14	17	2	72	180	159	115	179	358	74	196	32	0	2.46	17.71	0	2.82	0.57	1.05	0	0.97	2.04	1.33	1.9
cgi-miR-1992	cgi-miR-1992-5p			-33.8	GATTTCTGTTCGTCAGTGGTGGATTGCTAGATATAAATCAACTTATCAGCAGTTGTACCACTGATTTGCAGAGAAAAC	..(((((((..(((((((((((((((((.((((..........))))))))))).))))))))))..)))))))....	CGTCAGTGGTGGATTGCTAGATA	scaffold43940	216493	216570	-		4	Lophotrochozoa	CGI_10014158	-/-	37	70	15	0	69	417	155	226	144	109	71	8	23	36	12	28	10	2	10	46	7	22.73	8.62	2.83	0	194.4	118.55	40.6	27.51	19.94	15.9	5.55	7.62
cgi-miR-1992	cgi-miR-1992-3p	lgi-miR-1992	mir-1992	-33.8	GATTTCTGTTCGTCAGTGGTGGATTGCTAGATATAAATCAACTTATCAGCAGTTGTACCACTGATTTGCAGAGAAAAC	..(((((((..(((((((((((((((((.((((..........))))))))))).))))))))))..)))))))....	TCAGCAGTTGTACCACTGATTTG	scaffold43940	216493	216570	-		4	Lophotrochozoa	CGI_10014158	-/-	2108	12917	4183	21	133	1946	1534	6045	7253	5552	5698	292	1901	7262	2983	4822	2743	271	475	7240	2354	1295.25	1591.12	787.99	295.49	374.71	553.24	401.79	735.71	1004.14	809.79	445.45	278.11
cgi-miR-36	cgi-miR-36-5p			-36.9	GGTTTTGTGCGGATGGTGTATACTCGGTTTGATGATGTCATACTCCATCACCGGGTAAACATTCATCCGCATAAAGT	..(((((((((((((((((.((((((((..((((..(.....)..)))))))))))).))).)))))))))))))).	GGATGGTGTATACTCGGTTTGATG	scaffold43988	9119	9195	-	cluster11	3	Protostomia			3	250	1	0	2	14	4	48	218	541	852	18	9	0	2	2	1	0	0	1	0	1.84	30.8	0.19	0	5.63	3.98	1.05	5.84	30.18	78.91	66.61	17.14
cgi-miR-36	cgi-miR-36-3p	cte-miR-36	mir-36	-36.9	GGTTTTGTGCGGATGGTGTATACTCGGTTTGATGATGTCATACTCCATCACCGGGTAAACATTCATCCGCATAAAGT	..(((((((((((((((((.((((((((..((((..(.....)..)))))))))))).))).)))))))))))))).	TCACCGGGTAAACATTCATC	scaffold43988	9119	9195	-	cluster11	3	Protostomia			118	1425	6	38	162	213	46	603	2166	8661	4780	192	8	0	2	23	3	0	40	2	20	72.5	175.53	1.13	534.7	456.41	60.56	12.05	73.39	299.87	1263.25	373.69	182.87
cgi-miR-279	cgi-miR-279-5p			-35	CTTTCCTCGGATGGGTGTGTGTCTATTCCATGTTGAAAATGGCCATGACTAGATCCACACTCATCCAAGAGGAGGG	(((((((((((((((((((..((((.((...(((......)))...)).))))..)))))))))))..))))))))	ATGGGTGTGTGTCTATTC	scaffold43988	13116	13191	-	cluster11	3	Protostomia			62	229	105	1	58	274	247	413	129	159	288	23	65	86	64	44	360	6	9	195	16	38.1	28.21	19.78	14.07	163.41	77.9	64.69	50.26	17.86	23.19	22.52	21.91
cgi-miR-279	cgi-miR-279-3p	cte-miR-279	mir-279	-35	CTTTCCTCGGATGGGTGTGTGTCTATTCCATGTTGAAAATGGCCATGACTAGATCCACACTCATCCAAGAGGAGGG	(((((((((((((((((((..((((.((...(((......)))...)).))))..)))))))))))..))))))))	TGACTAGATCCACACTCATCC	scaffold43988	13116	13191	-	cluster11	3	Protostomia			10844	39367	41041	733	3238	10707	34381	20709	15308	15980	93750	2496	13938	23984	17613	14481	84025	1269	4187	50031	4242	6663.02	4849.23	7731.28	10314.1	9122.59	3043.98	9005.13	2520.4	2119.31	2330.77	7329.11	2377.31
cgi-miR-92d	cgi-miR-92d-5p			-28.1	GATTACGTTACGGCGGGGACCAGGGCAATATGGTGTAACACAAATCCAATTGCACAAGTCCCGGCCTGCCCGTGAAT	..(((((....(((.(((((....(((((.(((............))))))))....))))).)))....)))))..	CGGCGGGGACCAGGGCAATATG	scaffold459	310875	310951	-	cluster12	2	Bilateria			811	1431	239	17	451	6514	1421	7173	4349	1738	1219	191	168	125	47	169	366	19	40	99	79	498.31	176.27	45.02	239.21	1270.63	1851.92	372.19	872.99	602.09	253.5	95.3	181.92
cgi-miR-92d	cgi-miR-92d-3p	dme-miR-92b-3p	mir-25	-28.1	GATTACGTTACGGCGGGGACCAGGGCAATATGGTGTAACACAAATCCAATTGCACAAGTCCCGGCCTGCCCGTGAAT	..(((((....(((.(((((....(((((.(((............))))))))....))))).)))....)))))..	AATTGCACAAGTCCCGGCCT	scaffold459	310875	310951	-	cluster12	2	Bilateria			2208	14507	5278	304	1977	4711	6789	11731	8641	9482	27313	1341	5178	4795	4223	5476	15180	557	2976	12231	2578	1356.69	1786.97	994.27	4277.59	5569.91	1339.33	1778.19	1427.73	1196.3	1383	2135.25	1277.23
cgi-miR-92c	cgi-miR-92c-5p			-34	CATGCAATGTAGGCTGTGAAAGGTAGCAATCATTTCATGACGTTTACGTGAATTGCACCTGTCCCGGCCTGCACTGGATG	(((.((.(((((((((.((.((((.(((((....(((((.......)))))))))))))).)).))))))))).)).)))	AGGCTGTGAAAGGTAGCAATCATT	scaffold459	311193	311272	-	cluster12	2	Bilateria			201	406	14	2	27	501	469	235	266	155	275	25	29	15	3	9	23	1	5	6	10	123.5	50.01	2.64	28.14	76.07	142.43	122.84	28.6	36.83	22.61	21.5	23.81
cgi-miR-92c	cgi-miR-92c-3p	aga-miR-92b	mir-25	-34	CATGCAATGTAGGCTGTGAAAGGTAGCAATCATTTCATGACGTTTACGTGAATTGCACCTGTCCCGGCCTGCACTGGATG	(((.((.(((((((((.((.((((.(((((....(((((.......)))))))))))))).)).))))))))).)).)))	AATTGCACCTGTCCCGGCCT	scaffold459	311193	311272	-	cluster12	2	Bilateria			1736	8486	7493	346	1656	3782	4026	5117	8057	8010	16912	942	5108	6519	5537	7588	21458	806	3379	23188	4126	1066.67	1045.31	1411.53	4868.58	4665.54	1075.22	1054.5	622.77	1115.45	1168.3	1322.13	897.2
cgi-miR-92b	cgi-miR-92b-5p			-40.8	GGTCTTGTATGGGCTGGAGCGGCTGCAAAGCAGTGATGGTGGTTTCTGTATTGCACTCGTCCCGGCCGATATCTGGACCT	(((((.((((.((((((..((..(((((.((((.(((....))).)))).)))))..))..)))))).))))..))))).	GGGCTGGAGCGGCTGCAAAGCA	scaffold459	320184	320263	-	cluster12	2	Bilateria			2	0	1	0	8	90	185	110	12	10	39	1	0	0	0	1	1	0	0	0	0	1.23	0	0.19	0	22.54	25.59	48.46	13.39	1.66	1.46	3.05	0.95
cgi-miR-92b	cgi-miR-92b-3p	dre-miR-92b	mir-25	-40.8	GGTCTTGTATGGGCTGGAGCGGCTGCAAAGCAGTGATGGTGGTTTCTGTATTGCACTCGTCCCGGCCGATATCTGGACCT	(((((.((((.((((((..((..(((((.((((.(((....))).)))).)))))..))..)))))).))))..))))).	TATTGCACTCGTCCCGGCCGAT	scaffold459	320184	320263	-	cluster12	2	Bilateria			3785	27752	7267	794	2706	8743	13306	18572	23782	20759	45567	2841	7731	5562	5709	8003	17192	1243	2592	18463	4093	2325.67	3418.49	1368.95	11172.4	7623.76	2485.62	3485.13	2260.31	3292.48	3027.81	3562.3	2705.9
cgi-miR-1993	cgi-miR-1993-5p			-28.9	CCCTAAAATTTCGGGAATAGCAGTAAAATGCATTGAAGTATACATCCTGTATTATGCTGTTATTCACGAGAAGGAAGGGTT	((((....(((((.(((((((((((.((((((..((.(....).)).)))))).))))))))))).)))))....))))..	TCGGGAATAGCAGTAAAATG	scaffold506	136458	136538	+		3	Protostomia			401	459	0	0	22	678	208	1686	319	196	126	10	1	1	0	3	0	0	0	0	3	246.39	56.54	0	0	61.98	192.75	54.48	205.2	44.16	28.59	9.85	9.52
cgi-miR-1993	cgi-miR-1993-3p	cte-miR-1993	mir-1993	-28.9	CCCTAAAATTTCGGGAATAGCAGTAAAATGCATTGAAGTATACATCCTGTATTATGCTGTTATTCACGAGAAGGAAGGGTT	((((....(((((.(((((((((((.((((((..((.(....).)).)))))).))))))))))).)))))....))))..	TATTATGCTGTTATTCACGAGA	scaffold506	136458	136538	+		3	Protostomia			3211	21307	3	27	168	6116	3594	18621	11866	5875	3133	437	224	17	39	235	0	1	22	5	47	1972.98	2624.6	0.57	379.92	473.32	1738.77	941.35	2266.28	1642.78	856.9	244.93	416.22
cgi-miR-242	cgi-miR-242-5p	spu-miR-242	mir-242_2	-30.5	CCTGTAAGTGTTGCGTAGGCGTTGTGCACAGTCGGAACTGACATCACTGTGTATTTTGTCTACACAGCATCCATCAAGG	(((....((((((.(((((((..(((((((((.((........)))))))))))..))))))).))))))......)))	TTGCGTAGGCGTTGTGCACAGT	scaffold507	280150	280228	+		2	Bilateria			29330	156213	0	9	7965	43637	48650	76902	78620	43037	57080	1455	14	0	0	13	0	0	1	2	1	18021.6	19242.3	0	126.64	22440.2	12405.9	12742.5	9359.39	10884.5	6277.18	4462.35	1385.81
cgi-miR-242	cgi-miR-242-3p			-30.5	CCTGTAAGTGTTGCGTAGGCGTTGTGCACAGTCGGAACTGACATCACTGTGTATTTTGTCTACACAGCATCCATCAAGG	(((....((((((.(((((((..(((((((((.((........)))))))))))..))))))).))))))......)))	TGTGTATTTTGTCTACACAGCA	scaffold507	280150	280228	+		2	Bilateria			1	3	0	0	4	8	0	9	0	0	0	0	0	0	0	0	0	0	0	0	0	0.61	0.37	0	0	11.27	2.27	0	1.1	0	0	0	0
cgi-miR-1175	cgi-miR-1175-5p	lgi-miR-1175-5p	mir-1175	-28.2	GTGTATTTGGAGTGGAGAGAGTTTTATCTCATCGTAAATTGCCGGGTGAGATTCAACTCCTCCAACTGCACACTACG	((((....(.(((((((.(((((..((((((((...........))))))))..))))))))).))).)))))....	AGTGGAGAGAGTTTTATCTCATC	scaffold514	99882	99958	-	cluster13	3	Protostomia	CGI_10018346	-/-	10	65	31	0	2	32	14	107	59	76	110	17	127	14	5	336	31	0	13	31	11	6.14	8.01	5.84	0	5.63	9.1	3.67	13.02	8.17	11.09	8.6	16.19
cgi-miR-1175	cgi-miR-1175-3p	lgi-miR-1175-3p	mir-1175	-28.2	GTGTATTTGGAGTGGAGAGAGTTTTATCTCATCGTAAATTGCCGGGTGAGATTCAACTCCTCCAACTGCACACTACG	((((....(.(((((((.(((((..((((((((...........))))))))..))))))))).))).)))))....	TGAGATTCAACTCCTCCAACTGC	scaffold514	99882	99958	-	cluster13	3	Protostomia	CGI_10018346	-/-	24	577	21	0	0	26	12	149	150	154	126	21	68	17	5	388	15	4	10	22	13	14.75	71.07	3.96	0	0	7.39	3.14	18.13	20.77	22.46	9.85	20
cgi-miR-750	cgi-miR-750-5p			-39.1	CAGAAGATGCATCAATGAGTTGGAAGGTTTGGTCTCAGCAGTTCAGACCTTGCCAGATCTAACTCTTCCAGCTCACTGCTGCATTGTCAA	..((.((((((.((.((((((((((((((.(((((..((((........)))).))))).))).))))))))))).)).)))))).))..	AGTTGGAAGGTTTGGTCTCAGCA	scaffold514	103015	103104	-	cluster13	3	Protostomia	CGI_10018346	-/-	11	52	0	0	3	56	78	206	103	75	90	13	4	0	1	78	0	0	1	0	0	6.76	6.41	0	0	8.45	15.92	20.43	25.07	14.26	10.94	7.04	12.38
cgi-miR-750	cgi-miR-750-3p	cte-miR-750	mir-750	-39.1	CAGAAGATGCATCAATGAGTTGGAAGGTTTGGTCTCAGCAGTTCAGACCTTGCCAGATCTAACTCTTCCAGCTCACTGCTGCATTGTCAA	..((.((((((.((.((((((((((((((.(((((..((((........)))).))))).))).))))))))))).)).)))))).))..	CCAGATCTAACTCTTCCAGCTCA	scaffold514	103015	103104	-	cluster13	3	Protostomia	CGI_10018346	-/-	641	7963	310	2	10	616	594	3494	6276	7932	7349	720	3027	453	214	17988	125	28	359	765	123	393.86	980.88	58.4	28.14	28.17	175.13	155.58	425.24	868.88	1156.92	574.52	685.76
cgi-miR-219	cgi-miR-219-5p	bbe-miR-219-5p	mir-219	-31.4	TTTCAGGCCATGATTGTCCAAACGCAATTCTTGTGAAGGTTAAGCCAAGAACTGTGTATGGACATCAGTGCTTGGGGCT	(..(((((..((((.(((((.(((((.((((((.(.........))))))).))))).)))))))))..)))))..)..	TGATTGTCCAAACGCAATT	scaffold517	74679	74757	+		2	Bilateria	CGI_10008980	+/-	3	647	221	0	0	1	2	18	183	915	3027	503	404	1178	1819	163	95	21	22	23	25	1.84	79.7	41.63	0	0	0.28	0.52	2.19	25.34	133.46	236.64	479.08
cgi-miR-219	cgi-miR-219-3p	spu-miR-219-3p	mir-219	-31.4	TTTCAGGCCATGATTGTCCAAACGCAATTCTTGTGAAGGTTAAGCCAAGAACTGTGTATGGACATCAGTGCTTGGGGCT	(..(((((..((((.(((((.(((((.((((((.(.........))))))).))))).)))))))))..)))))..)..	AGAACTGTGTATGGACATCAGT	scaffold517	74679	74757	+		2	Bilateria	CGI_10008980	+/-	0	143	38	0	0	0	0	11	42	450	721	95	257	201	294	29	10	1	27	9	7	0	17.61	7.16	0	0	0	0	1.34	5.81	65.63	56.37	90.48
cgi-miR-375	cgi-miR-375-5p			-24.4	CAGACAGGTCACGTGCGCTGTATGTAACAACACGAGACACAAACGTTTTGTTCAGTCAGCTCGCGTTATTGAGTCTAC	.((((.(((.(((((.((((..((.(((((.(((.........))).)))))))..)))).))))).)))..))))..	ACGTGCGCTGTATGTAACAACAC	scaffold527	290171	290248	+		2	Bilateria			122	306	0	0	0	169	169	530	242	167	131	6	26	0	0	105	0	0	2	0	0	74.96	37.69	0	0	0	48.05	44.26	64.5	33.5	24.36	10.24	5.71
cgi-miR-375	cgi-miR-375-3p	dre-miR-375	mir-375	-24.4	CAGACAGGTCACGTGCGCTGTATGTAACAACACGAGACACAAACGTTTTGTTCAGTCAGCTCGCGTTATTGAGTCTAC	.((((.(((.(((((.((((..((.(((((.(((.........))).)))))))..)))).))))).)))..))))..	TTTGTTCAGTCAGCTCGCGTTA	scaffold527	290171	290248	+		2	Bilateria			4020	60556	273	27	10	5471	7301	50389	65770	67498	115470	4326	18560	26	15	104948	4	4	38	199	40	2470.06	7459.29	51.43	379.92	28.17	1555.39	1912.29	6132.61	9105.49	9844.94	9027.12	4120.28
cgi-miR-981	cgi-miR-981-5p			-26.34	CTATTTTGACGGGTTTCGCGATCGATGAACATTAAACAAAGTATCTGTTCGTTGTCGTCGAAACCTGCCTTAAATA	.(((((.(.((((((((((((.(((((((((..............)))))))))))).))))))))).)..)))))	GTTTCGCGATCGATGAACA	scaffold547	522565	522640	+		2	Bilateria			0	1	0	0	0	0	0	0	0	0	1	0	0	0	0	0	0	0	0	0	0	0	0.12	0	0	0	0	0	0	0	0	0.08	0
cgi-miR-981	cgi-miR-981-3p	cte-miR-981	mir-981	-26.34	CTATTTTGACGGGTTTCGCGATCGATGAACATTAAACAAAGTATCTGTTCGTTGTCGTCGAAACCTGCCTTAAATA	.(((((.(.((((((((((((.(((((((((..............)))))))))))).))))))))).)..)))))	TTCGTTGTCGTCGAAACCT	scaffold547	522565	522640	+		2	Bilateria			3338	45190	31196	37	63	2515	682	63359	99804	182285	104231	35408	227989	77044	69650	37877	96337	8784	14302	85354	7805	2051.01	5566.51	5876.68	520.63	177.49	715.01	178.63	7711.13	13817.3	26587.2	8148.49	33724.2
cgi-miR-153	cgi-miR-153-5p			-26	ATTCCTTTGACAGCTTTTGTGATTTAGCAATTGTCCACTACACAAATTGCATAGTCACAAAAGTGATCATGGATTT	..(((..(((..((((((((((((..((((((............))))))..))))))))))))..))).)))...	CAGCTTTTGTGATTTAGCAATT	scaffold586	430259	430334	+		2	Bilateria	CGI_10018007	+/+	0	19	3	0	0	0	1	2	9	13	34	3	0	2	1	0	2	0	0	1	0	0	2.34	0.57	0	0	0	0.26	0.24	1.25	1.9	2.66	2.86
cgi-miR-153	cgi-miR-153-3p	gga-miR-153	mir-153	-26	ATTCCTTTGACAGCTTTTGTGATTTAGCAATTGTCCACTACACAAATTGCATAGTCACAAAAGTGATCATGGATTT	..(((..(((..((((((((((((..((((((............))))))..))))))))))))..))).)))...	TTGCATAGTCACAAAAGTGA	scaffold586	430259	430334	+		2	Bilateria	CGI_10018007	+/+	2	83	4	0	2	9	1	55	103	230	392	17	52	9	18	6	7	0	1	12	2	1.23	10.22	0.75	0	5.63	2.56	0.26	6.69	14.26	33.55	30.65	16.19
cgi-miR-96a	cgi-miR-96a-5p	lgi-miR-96a	mir-96	-29.3	GTTGGTCGTTCTTGGCACTGGCGGAATAATCACGTGACAAGTAAAGTGGTTGTTCCCTTGTGTCAATAATGAACTC	.....(((((.(((((((.((.(((((((((((............))))))))))))).))))))).)))))....	CTTGGCACTGGCGGAATAATCA	scaffold591	1189381	1189456	-		2	Bilateria	CGI_10027607	-/-	95336	300361	113010	14266	53199	231651	224012	436484	392017	346701	640900	65334	180838	104561	82230	93760	306632	6131	58955	258572	32009	58578.5	36998.5	21288.8	200737	149880	65857.9	58673.6	53122.4	54272.6	50568.2	50103.8	62227.1
cgi-miR-96a	cgi-miR-96a-3p			-29.3	GTTGGTCGTTCTTGGCACTGGCGGAATAATCACGTGACAAGTAAAGTGGTTGTTCCCTTGTGTCAATAATGAACTC	.....(((((.(((((((.((.(((((((((((............))))))))))))).))))))).)))))....	GGTTGTTCCCTTGTGTCAATAA	scaffold591	1189381	1189456	-		2	Bilateria	CGI_10027607	-/-	2	2	0	0	0	3	0	0	0	1	2	1	1	1	0	1	0	0	0	1	0	1.23	0.25	0	0	0	0.85	0	0	0	0.15	0.16	0.95
cgi-miR-1989	cgi-miR-1989-5p	cte-miR-1989	mir-1989	-31.2	CCTAAGCAATTCAGCTGTCACGATGCCTTCTTGTGTGAATAGAGTAAGAAGTTGTCGAGACAGCTGTGTTGTCTG	.....(((((.((((((((.((((..(((((((..(.....)..)))))))..)))).)))))))).)))))...	TCAGCTGTCACGATGCCTTCTT	scaffold593	350239	350313	-		4	Lophotrochozoa	CGI_10022523	-/-	127	833	144	22	83	144	134	228	589	960	1448	42	191	58	59	1042	38	51	225	22	289	78.03	102.61	27.13	309.56	233.84	40.94	35.1	27.75	81.54	140.02	113.2	40
cgi-miR-1989	cgi-miR-1989-3p			-31.2	CCTAAGCAATTCAGCTGTCACGATGCCTTCTTGTGTGAATAGAGTAAGAAGTTGTCGAGACAGCTGTGTTGTCTG	.....(((((.((((((((.((((..(((((((..(.....)..)))))))..)))).)))))))).)))))...	GAAGTTGTCGAGACAGCT	scaffold593	350239	350313	-		4	Lophotrochozoa	CGI_10022523	-/-	0	54	0	0	0	8	11	24	36	52	339	10	8	0	0	49	0	0	0	0	0	0	6.65	0	0	0	2.27	2.88	2.92	4.98	7.58	26.5	9.52
cgi-miR-71	cgi-miR-71-5p	mse-miR-71	mir-71	-33.8	TGACTTGTTGTGAAAGACATGGGTAGTGAGATGTTTTAAGGGTCACCTTGCTACTCTGTCTTTTGCATGAGGTCAGG	((((((..((..(((((((.((((((..((.((..........)).))..)))))))))))))..))..))))))..	TGAAAGACATGGGTAGTGAGATG	scaffold602	444830	444906	+	cluster14	2	Bilateria	CGI_10023188	+/+	7109	61043	30051	955	4708	37798	43000	61176	88137	91340	213550	17137	28372	45527	47854	45589	45083	37398	21088	60782	9458	4368.07	7519.28	5660.99	13437.8	13264.1	10745.9	11262.6	7445.45	12202.1	13322.4	16694.7	16322.1
cgi-miR-71	cgi-miR-71-3p			-33.8	TGACTTGTTGTGAAAGACATGGGTAGTGAGATGTTTTAAGGGTCACCTTGCTACTCTGTCTTTTGCATGAGGTCAGG	((((((..((..(((((((.((((((..((.((..........)).))..)))))))))))))..))..))))))..	CCTTGCTACTCTGTCTTTTGCA	scaffold602	444830	444906	+	cluster14	2	Bilateria	CGI_10023188	+/+	71	140	37	3	59	178	93	292	92	118	149	19	47	51	39	33	53	56	102	77	22	43.63	17.25	6.97	42.21	166.22	50.61	24.36	35.54	12.74	17.21	11.65	18.1
cgi-miR-2c	cgi-miR-2c-5p			-40.5	AGTTCCTGTGCTGACTAAGTGGCTGTGATGTATCATTTACTTATATCACAGCCTGCTTGGATCAGTACAGTGTTCTG	((..((((((((((((((((((((((((((((.........)))))))))))).)))))).))))))))).)..)).	CTGACTAAGTGGCTGTGATGTA	scaffold602	445130	445206	+	cluster14	3	Protostomia	CGI_10023188	+/+	796	1324	106	10	796	3362	1222	2098	1027	907	932	109	381	112	75	113	164	47	107	105	45	489.1	163.09	19.97	140.71	2242.61	955.81	320.07	255.34	142.18	132.29	72.86	103.82
cgi-miR-2c	cgi-miR-2c-3p	lgi-miR-2d	mir-2	-40.5	AGTTCCTGTGCTGACTAAGTGGCTGTGATGTATCATTTACTTATATCACAGCCTGCTTGGATCAGTACAGTGTTCTG	((..((((((((((((((((((((((((((((.........)))))))))))).)))))).))))))))).)..)).	TATCACAGCCTGCTTGGATCAGT	scaffold602	445130	445206	+	cluster14	3	Protostomia	CGI_10023188	+/+	622	2912	634	107	495	1772	565	1650	1147	1342	1996	216	704	999	1077	850	764	1476	1389	856	305	382.18	358.7	119.43	1505.6	1394.59	503.78	147.99	200.81	158.8	195.74	156.04	205.73
cgi-miR-2d-1	cgi-miR-2d-1-5p			-27.8	AAAAGTGTAGCCATCAAAGTGACTGTGAAATGTTGAATTAAAATTCATATCACAGCCAGCTTTGATGAGCTTCATGTTTCT	....(((.((((((((((((..((((((.....(((((....)))))..))))))...))))))))).))).)))......	CCATCAAAGTGACTGTGAAATG	scaffold602	445404	445484	+	cluster14	3	Protostomia	CGI_10023188	+/+	161	218	37	5	169	464	186	583	170	200	178	40	109	37	35	35	50	36	47	54	14	98.93	26.85	6.97	70.36	476.13	131.91	48.72	70.95	23.54	29.17	13.92	38.1
cgi-miR-2d-1	cgi-miR-2d-1-3p	aae-miR-2b	mir-2	-27.8	AAAAGTGTAGCCATCAAAGTGACTGTGAAATGTTGAATTAAAATTCATATCACAGCCAGCTTTGATGAGCTTCATGTTTCT	....(((.((((((((((((..((((((.....(((((....)))))..))))))...))))))))).))).)))......	TATCACAGCCAGCTTTGATGAGCT	scaffold602	445404	445484	+	cluster14	3	Protostomia	CGI_10023188	+/+	1513	7234	1973	179	692	3038	1529	2546	2658	2911	3892	822	1367	2730	2178	1802	2632	1976	3183	1567	801	929.65	891.08	371.67	2518.71	1949.61	863.7	400.48	309.86	367.99	424.58	304.27	782.91
cgi-miR-2e	cgi-miR-2e-5p			-36.3	AAGATGTGGGGCTCACAGAGTTGCTGTGAATTGTATAACCAACTCAGATCACAGCCAGCTTTGATGAGCTTCAAGTCT	.((((.(((((((((((((((((((((((.(((...........))).)))))).)))))))).))))))))).))))	CTCACAGAGTTGCTGTGAATTG	scaffold602	445713	445790	+	cluster14	3	Protostomia	CGI_10023188	+/+	0	0	0	0	0	0	0	0	0	1	2	0	0	0	1	0	0	0	0	0	0	0	0	0	0	0	0	0	0	0	0.15	0.16	0
cgi-miR-2e	cgi-miR-2e-3p	dme-miR-2a-3p	mir-2	-36.3	AAGATGTGGGGCTCACAGAGTTGCTGTGAATTGTATAACCAACTCAGATCACAGCCAGCTTTGATGAGCTTCAAGTCT	.((((.(((((((((((((((((((((((.(((...........))).)))))).)))))))).))))))))).))))	GATCACAGCCAGCTTTGATGAG	scaffold602	445713	445790	+	cluster14	3	Protostomia	CGI_10023188	+/+	445	1667	484	46	202	850	479	633	600	757	1113	234	340	638	456	395	578	388	993	302	206	273.43	205.34	91.18	647.27	569.11	241.65	125.46	77.04	83.07	110.41	87.01	222.87
cgi-miR-2f	cgi-miR-2f-5p			-35.7	AGTAATGCAAATCATCAAAGTTGGTGTGATGTGTTAAATTTGCTCATATCACAGCTAGCTTTGATGAGCTTGCTTTGC	.((((.((((.((((((((((((((((((((((...........))))))))).)))))))))))))..)))).))))	TCATCAAAGTTGGTGTGATGTGT	scaffold602	445832	445909	+	cluster14	3	Protostomia	CGI_10023188	+/+	7	24	6	0	1	6	7	9	4	10	7	2	2	7	5	5	13	11	0	6	8	4.3	2.96	1.13	0	2.82	1.71	1.83	1.1	0.55	1.46	0.55	1.9
cgi-miR-2f	cgi-miR-2f-3p	dme-miR-2a-3p	mir-2	-35.7	AGTAATGCAAATCATCAAAGTTGGTGTGATGTGTTAAATTTGCTCATATCACAGCTAGCTTTGATGAGCTTGCTTTGC	.((((.((((.((((((((((((((((((((((...........))))))))).)))))))))))))..)))).))))	TATCACAGCTAGCTTTGATGAG	scaffold602	445832	445909	+	cluster14	3	Protostomia	CGI_10023188	+/+	448	1870	712	62	246	641	330	771	620	812	948	154	455	917	882	613	915	736	1144	566	292	275.27	230.35	134.13	872.4	693.07	182.24	86.43	93.83	85.84	118.43	74.11	146.68
cgi-miR-2d-2	cgi-miR-2d-2-5p			-23.8	CAAATGGAAGTTGTCAAAGTGGTGGTGATGTGTTGTCATGTTCGTATCACAGCCAGCTTTGATGAGCTTGAATTT	.((((..((((((((((((((((.((((((((..........)))))))).)))).))))))).)))))..))))	TTGTCAAAGTGGTGGTGATGTG	scaffold602	446009	446083	+	cluster14	3	Protostomia	CGI_10023188	+/+	79	318	56	4	53	288	147	123	170	234	381	33	30	65	40	61	75	45	75	70	29	48.54	39.17	10.55	56.28	149.32	81.88	38.5	14.97	23.54	34.13	29.79	31.43
cgi-miR-2d-2	cgi-miR-2d-2-3p	aae-miR-2b	mir-2	-23.8	CAAATGGAAGTTGTCAAAGTGGTGGTGATGTGTTGTCATGTTCGTATCACAGCCAGCTTTGATGAGCTTGAATTT	.((((..((((((((((((((((.((((((((..........)))))))).)))).))))))).)))))..))))	TATCACAGCCAGCTTTGATGAGCT	scaffold602	446009	446083	+	cluster14	3	Protostomia	CGI_10023188	+/+	1513	7234	1973	179	692	3038	1529	2546	2658	2911	3892	822	1367	2730	2178	1802	2632	1976	3183	1567	801	929.65	891.08	371.67	2518.71	1949.61	863.7	400.48	309.86	367.99	424.58	304.27	782.91
cgi-miR-2g	cgi-miR-2g-5p			-31	TGCATGGCTAGCATTGAAGTGGCAGTGATGTGCTGATGTACTGTCATATCACAGCCAGCTTTGATGACAGGCAAGTAAT	(((.((.((..(((..(((((((.(((((((((.........).)))))))).)))).)))..)))..)).)).)))..	GCATTGAAGTGGCAGTGATGTG	scaffold602	446524	446602	+	cluster14	3	Protostomia	CGI_10023188	+/+	30	82	11	0	12	46	72	44	36	31	98	8	8	13	16	8	22	14	4	24	5	18.43	10.1	2.07	0	33.81	13.08	18.86	5.36	4.98	4.52	7.66	7.62
cgi-miR-2g	cgi-miR-2g-3p	hme-miR-2b	mir-2	-31	TGCATGGCTAGCATTGAAGTGGCAGTGATGTGCTGATGTACTGTCATATCACAGCCAGCTTTGATGACAGGCAAGTAAT	(((.((.((..(((..(((((((.(((((((((.........).)))))))).)))).)))..)))..)).)).)))..	TATCACAGCCAGCTTTGATGACA	scaffold602	446524	446602	+	cluster14	3	Protostomia	CGI_10023188	+/+	8807	24482	5297	1213	4111	9433	7310	13002	9233	9240	10508	2202	4506	6923	5592	5497	6858	5092	9345	4528	2873	5411.4	3015.69	997.85	17068.2	11582.1	2681.78	1914.65	1582.41	1278.26	1347.7	821.49	2097.29
cgi-miR-317a	cgi-miR-317a-5p			-32.8	TGTGGAGGGTAAGGTACCATTGTGTGTTTGTATAGGAATACACTATGAACACAGCTGGTGGTATCTTGTTCTCTGTGAT	.(..(((..((((((((((((((((((((..((((.......))))))))))).).))))))))))))..)))..)...	AAGGTACCATTGTGTGTTTGTA	scaffold622	468066	468144	+	cluster15	3	Protostomia	CGI_10018220	+/+	26	135	11	0	3	27	12	52	13	18	29	3	2	8	0	5	21	0	3	6	3	15.98	16.63	2.07	0	8.45	7.68	3.14	6.33	1.8	2.63	2.27	2.86
cgi-miR-317a	cgi-miR-317a-3p	lgi-miR-317	mir-317	-32.8	TGTGGAGGGTAAGGTACCATTGTGTGTTTGTATAGGAATACACTATGAACACAGCTGGTGGTATCTTGTTCTCTGTGAT	.(..(((..((((((((((((((((((((..((((.......))))))))))).).))))))))))))..)))..)...	TGAACACAGCTGGTGGTATCTTGT	scaffold622	468066	468144	+	cluster15	3	Protostomia	CGI_10018220	+/+	1864	37756	6419	6	176	3010	1634	6026	10054	12845	15709	2412	9462	4264	3335	4045	11731	3597	1869	9066	1354	1145.32	4650.79	1209.21	84.43	495.85	855.74	427.98	733.4	1391.92	1873.51	1228.09	2297.3
cgi-miR-317b	cgi-miR-317b-5p			-33.7	CATGTGGGTGAAGGTACCATTAGGTGTTCACATAATTAATGTTGTGAACACAGCTGGTGGTATCTTTTCTTCTGTGAG	((((..((.(((((((((((((((((((((((..........)))))))))..)))))))))))))).))..))))..	AAGGTACCATTAGGTGTTCACA	scaffold622	468573	468650	+	cluster15	3	Protostomia	CGI_10018220	+/+	28	120	17	1	11	33	11	111	29	15	25	7	18	7	4	11	28	13	5	8	6	17.2	14.78	3.2	14.07	30.99	9.38	2.88	13.51	4.01	2.19	1.95	6.67
cgi-miR-317b	cgi-miR-317b-3p	lgi-miR-317	mir-317	-33.7	CATGTGGGTGAAGGTACCATTAGGTGTTCACATAATTAATGTTGTGAACACAGCTGGTGGTATCTTTTCTTCTGTGAG	((((..((.(((((((((((((((((((((((..........)))))))))..)))))))))))))).))..))))..	TGAACACAGCTGGTGGTATCTTTT	scaffold622	468573	468650	+	cluster15	3	Protostomia	CGI_10018220	+/+	2580	32762	7084	8	162	3438	2182	7806	12061	14671	18029	2628	10986	4612	3550	4644	14670	3757	2151	10024	1719	1585.26	4035.62	1334.48	112.57	456.41	977.42	571.51	950.03	1669.78	2139.84	1409.46	2503.03
cgi-miR-277	cgi-miR-277-5p			-33	TTCACTGGTCAGTACCAGATGTGCATTGTGCATCCGTAGTAGTAGTGTAAATGCATAATCTGGTATGTGACCGGCC	....(((((((((((((((((((((((.(((((...........)))))))))))).))))))))).)))))))..	AGTACCAGATGTGCATTGTGCA	scaffold622	474074	474149	+	cluster15	3	Protostomia	CGI_10018220	+/+	0	19	5	0	1	5	0	0	6	5	1	1	7	2	1	5	5	0	1	0	0	0	2.34	0.94	0	2.82	1.42	0	0	0.83	0.73	0.08	0.95
cgi-miR-277	cgi-miR-277-3p	cte-miR-277a	mir-277	-33	TTCACTGGTCAGTACCAGATGTGCATTGTGCATCCGTAGTAGTAGTGTAAATGCATAATCTGGTATGTGACCGGCC	....(((((((((((((((((((((((.(((((...........)))))))))))).))))))))).)))))))..	TAAATGCATAATCTGGTATGTGA	scaffold622	474074	474149	+	cluster15	3	Protostomia	CGI_10018220	+/+	2	126	21	0	7	12	1	23	138	162	142	29	257	7	5	95	49	2	10	9	3	1.23	15.52	3.96	0	19.72	3.41	0.26	2.8	19.11	23.63	11.1	27.62
cgi-miR-34	cgi-miR-34-5p	tur-miR-34-5p	mir-34	-27	TGTGTTTTTGTGGCAGTGTGGTTAGCTGGTTGTTATGACAACGTAGAACCCACAACCACTATTCACACTTCCTTGAAACCATAC	((.(((((...((.((((((..(((.(((((((((((....))))......))))))))))..)))))).))..)))))))...	TGGCAGTGTGGTTAGCTGGTT	scaffold622	474782	474865	+	cluster15	2	Bilateria	CGI_10018220	+/+	174	5697	28388	4	25	401	460	470	5738	4501	24178	793	1734	11732	8584	16650	55312	4757	6987	21259	3160	106.91	701.76	5347.72	56.28	70.43	114	120.48	57.2	794.39	656.49	1890.17	755.29
cgi-miR-34	cgi-miR-34-3p			-27	TGTGTTTTTGTGGCAGTGTGGTTAGCTGGTTGTTATGACAACGTAGAACCCACAACCACTATTCACACTTCCTTGAAACCATAC	((.(((((...((.((((((..(((.(((((((((((....))))......))))))))))..)))))).))..)))))))...	CAACCACTATTCACACTTCCTT	scaffold622	474782	474865	+	cluster15	2	Bilateria	CGI_10018220	+/+	2	33	12	0	2	10	14	11	21	15	31	3	2	10	5	13	10	9	12	12	3	1.23	4.06	2.26	0	5.63	2.84	3.67	1.34	2.91	2.19	2.42	2.86
cgi-miR-183	cgi-miR-183-5p	lgi-miR-183	mir-263	-30.2	TCACTCCTTGAATGGCACTGGTAGAATTCACGGGGTATCACTGACCGTGGACTATCAATTGCCATACATGGCGTGTAA	.(((.((.((.((((((.((((((..(((((((...........)))))))))))))..)))))).)).)).)))...	AATGGCACTGGTAGAATTCACGG	scaffold626	18341	18418	+	cluster16	2	Bilateria			611598	1848294	3773	43803	238768	1937334	1676152	3795303	2578340	1250137	698186	33119	1120	121	87	5872	263	595	10151	131	12638	375792	227673	710.76	616353	672694	550780	439021	461909	356957	182339	54582.2	31544.1
cgi-miR-183	cgi-miR-183-3p			-30.2	TCACTCCTTGAATGGCACTGGTAGAATTCACGGGGTATCACTGACCGTGGACTATCAATTGCCATACATGGCGTGTAA	.(((.((.((.((((((.((((((..(((((((...........)))))))))))))..)))))).)).)).)))...	GTGGACTATCAATTGCCATACA	scaffold626	18341	18418	+	cluster16	2	Bilateria			105	108	0	0	27	175	105	128	31	9	8	0	1	0	0	0	0	0	0	1	0	64.52	13.3	0	0	76.07	49.75	27.5	15.58	4.29	1.31	0.63	0
cgi-miR-182	cgi-miR-182-5p	lgi-miR-182	mir-183	-34.3	GCGTGCAGATCTTGGCACTTGTAGAATTCACTGATACTTGAATATTTAATCTCAGTGAATCTATAGTGGCAACCGCGGCACGCTA	((((((.(...(((.((((.(((((.((((((((...((((....))))..))))))))))))))))).)))...).))))))..	CTTGGCACTTGTAGAATTCACTGA	scaffold626	26557	26641	+	cluster16	2	Bilateria			6649	13013	714	42	368	16706	17264	22106	6668	5898	7875	1169	2704	902	1113	528	1105	147	3408	1068	231	4085.43	1602.94	134.5	590.98	1036.79	4749.48	4521.82	2690.42	923.15	860.25	615.65	1113.41
cgi-miR-182	cgi-miR-182-3p			-34.3	GCGTGCAGATCTTGGCACTTGTAGAATTCACTGATACTTGAATATTTAATCTCAGTGAATCTATAGTGGCAACCGCGGCACGCTA	((((((.(...(((.((((.(((((.((((((((...((((....))))..))))))))))))))))).)))...).))))))..	AGTGAATCTATAGTGGCAACCG	scaffold626	26557	26641	+	cluster16	2	Bilateria			1135	642	11	1	359	3723	2537	2075	267	258	434	21	35	16	19	19	34	0	68	14	2	697.39	79.08	2.07	14.07	1011.43	1058.44	664.5	252.54	36.96	37.63	33.93	20
cgi-miR-315	cgi-miR-315-5p	cte-miR-315	mir-315	-44.4	TGTCTCCTCACCTTTTGATTGTTGCTCAGAAAGCCATCTCTAAAAAGCGTGGCTATCGAGCAACAATCAAAGATTGAAGGAGACT	.(((((((((..(((((((((((((((.((.((((((((......)).)))))).)))))))))))))))))..))).)))))).	TTTTGATTGTTGCTCAGAAAGCC	scaffold626	79848	79932	-		2	Bilateria			58	15476	1271	1	8	33	19	206	1667	35952	52708	2393	2948	4107	3064	2830	1975	279	473	17497	597	35.64	1906.33	239.43	14.07	22.54	9.38	4.98	25.07	230.79	5243.79	4120.56	2279.2
cgi-miR-315	cgi-miR-315-3p			-44.4	TGTCTCCTCACCTTTTGATTGTTGCTCAGAAAGCCATCTCTAAAAAGCGTGGCTATCGAGCAACAATCAAAGATTGAAGGAGACT	.(((((((((..(((((((((((((((.((.((((((((......)).)))))).)))))))))))))))))..))).)))))).	CTATCGAGCAACAATCAAAGAT	scaffold626	79848	79932	-		2	Bilateria			0	12	1	0	0	0	1	2	0	27	18	3	4	0	1	0	0	0	0	1	2	0	1.48	0.19	0	0	0	0.26	0.24	0	3.94	1.41	2.86
cgi-miR-281	cgi-miR-281-5p	lgi-miR-281-5p	mir-46	-31.2	TCGTACGATGAAGGGAGCATCCGTTGACAGTCAGAAATGACGAGCTGTCATGGAGTTGCTCTCTTTACCGAGAAGGT	.....((.((((((((((((((((.((((((..(......)..)))))))))))..))))))))))).)).......	AAGGGAGCATCCGTTGACAGT	scaffold678	1138592	1138668	-		2	Bilateria			19	157	30	0	0	2	5	70	29	54	61	9	53	22	21	28	10	5	251	13	19	11.67	19.34	5.65	0	0	0.57	1.31	8.52	4.01	7.88	4.77	8.57
cgi-miR-281	cgi-miR-281-3p	lmi-miR-281-3p	mir-46	-31.2	TCGTACGATGAAGGGAGCATCCGTTGACAGTCAGAAATGACGAGCTGTCATGGAGTTGCTCTCTTTACCGAGAAGGT	.....((.((((((((((((((((.((((((..(......)..)))))))))))..))))))))))).)).......	TGTCATGGAGTTGCTCTCTTTA	scaffold678	1138592	1138668	-		2	Bilateria			6	46	28	0	0	2	3	47	14	26	20	2	18	15	7	7	4	3	181	8	17	3.69	5.67	5.27	0	0	0.57	0.79	5.72	1.94	3.79	1.56	1.9
cgi-miR-137	cgi-miR-137-5p			-21.8	CCGAGCTACTGGCGAGTATTCTTGGGTAAATATCACTTTAAAGCTGTTATTGCTTGAGAATACACGTAAATATTTCG	.((((.((...(((.(((((((..(((((.((.((((....)).)).)))))))..))))))).)))...)).))))	GAGTATTCTTGGGTAAATATCA	scaffold72	265478	265554	+		2	Bilateria			1	2	0	0	0	0	0	1	1	0	0	0	0	0	0	0	0	0	0	0	0	0.61	0.25	0	0	0	0	0	0.12	0.14	0	0	0
cgi-miR-137	cgi-miR-137-3p	mdo-miR-137b-3p	mir-137	-21.8	CCGAGCTACTGGCGAGTATTCTTGGGTAAATATCACTTTAAAGCTGTTATTGCTTGAGAATACACGTAAATATTTCG	.((((.((...(((.(((((((..(((((.((.((((....)).)).)))))))..))))))).)))...)).))))	TTATTGCTTGAGAATACACGT	scaffold72	265478	265554	+		2	Bilateria			34	671	0	0	10	81	35	193	382	285	251	17	6	0	0	0	0	0	0	0	1	20.89	82.65	0	0	28.17	23.03	9.17	23.49	52.89	41.57	19.62	16.19
cgi-miR-745b	cgi-miR-745b-5p			-33.9	TTGGAATGGTAGTTTTTCCTTTGGCCAGCTATCTCGTGCAATTCTGAGCTGAGAGCTGCCAAATGAAGGGCTGTTGTTTCTGCT	..(((((..(((((((((.((((((.(((..(((((.((........)))))))))))))))).)))))))))..)))))....	AGTTTTTCCTTTGGCCAGCTATCTC	scaffold726	81932	82015	-	cluster17	2	Bilateria	CGI_10008403	-/-	15	85	5	0	3	56	35	38	44	55	57	1	10	7	6	8	12	4	8	7	2	9.22	10.47	0.94	0	8.45	15.92	9.17	4.62	6.09	8.02	4.46	0.95
cgi-miR-745b	cgi-miR-745b-3p	lgi-miR-745b	mir-745	-33.9	TTGGAATGGTAGTTTTTCCTTTGGCCAGCTATCTCGTGCAATTCTGAGCTGAGAGCTGCCAAATGAAGGGCTGTTGTTTCTGCT	..(((((..(((((((((.((((((.(((..(((((.((........)))))))))))))))).)))))))))..)))))....	GAGCTGCCAAATGAAGGGCTGT	scaffold726	81932	82015	-	cluster17	2	Bilateria	CGI_10008403	-/-	146	6564	2286	5	61	219	819	429	493	583	5487	160	462	2679	2897	2233	2687	2649	124	3865	559	89.71	808.55	430.64	70.36	171.86	62.26	214.51	52.21	68.25	85.03	428.96	152.39
cgi-miR-745a	cgi-miR-745a-5p			-37.1	GATGAGCAGACGGCCCTTCACTAGGTAGACTTGATGAAATTAACAAGCTGCCTGATGAAGAGCTGTCCTGCTTAGATG	..((((((((((((.(((((.(((((((.((((..........))))))))))).))))).))))).)))))))....	CGGCCCTTCACTAGGTAGACTTG	scaffold726	82794	82871	-	cluster17	2	Bilateria	CGI_10008403	-/-	78	139	18	0	15	132	54	155	63	80	51	4	23	12	12	12	27	14	45	14	10	47.93	17.12	3.39	0	42.26	37.53	14.14	18.86	8.72	11.67	3.99	3.81
cgi-miR-745a	cgi-miR-745a-3p	lgi-miR-745a	mir-745	-37.1	GATGAGCAGACGGCCCTTCACTAGGTAGACTTGATGAAATTAACAAGCTGCCTGATGAAGAGCTGTCCTGCTTAGATG	..((((((((((((.(((((.(((((((.((((..........))))))))))).))))).))))).)))))))....	AGCTGCCTGATGAAGAGCTGTCC	scaffold726	82794	82871	-	cluster17	2	Bilateria	CGI_10008403	-/-	3353	58992	26600	182	439	1796	4251	4004	16700	20931	45684	2650	5734	36834	38681	26783	35194	37164	7703	34083	9761	2060.23	7266.64	5010.89	2560.93	1236.82	510.6	1113.43	487.31	2312.02	3052.9	3571.45	2523.98
cgi-miR-96b	cgi-miR-96b-5p	lgi-miR-96b	mir-96	-22.24	TCAGCATTTCATTTGGCACTTGTGGAATAATCGTTAAGTTTACAAAGATTATACATTGGTGCCAAGTAATCTGTGACGT	...(((..(.((((((((((.(((..((((((..............)))))).))).)))))))))).)..))).....	ATTTGGCACTTGTGGAATAATCG	scaffold77	200762	200840	+		2	Bilateria			105	2973	3548	7	5	31	35	895	2715	4111	6359	1425	10128	4459	4180	1743	7962	188	2439	9172	493	64.52	366.21	668.37	98.5	14.09	8.81	9.17	108.93	375.88	599.61	497.13	1357.24
cgi-miR-96b	cgi-miR-96b-3p			-22.24	TCAGCATTTCATTTGGCACTTGTGGAATAATCGTTAAGTTTACAAAGATTATACATTGGTGCCAAGTAATCTGTGACGT	...(((..(.((((((((((.(((..((((((..............)))))).))).)))))))))).)..))).....	ATTATACATTGGTGCCAAGTAA	scaffold77	200762	200840	+		2	Bilateria			4	38	12	0	0	1	1	34	14	39	70	11	27	12	14	9	25	1	2	43	2	2.46	4.68	2.26	0	0	0.28	0.26	4.14	1.94	5.69	5.47	10.48
cgi-miR-10b	cgi-miR-10b-5p	bbe-miR-10a-5p	mir-10	-29.4	CCATTACGTCTACCCTGTAGATCCGAATTTGTATGAAATTTCATAAACAAATTCGTATTTGCGGCGTAATATGTAGTGAG	.((((((((.(((.((((((((.(((((((((((((....))))..))))))))).)))))))).)))..))))))))..	TACCCTGTAGATCCGAATTTGT	scaffold801	461640	461719	-		1	Eumetazoa			4168	111454	193077	175	308	2152	3073	26407	89848	58899	92128	17118	143604	341355	209195	189447	107985	3103	41702	282598	93571	2561	13728.9	36371.7	2462.43	867.74	611.81	804.89	3213.87	12439	8590.73	7202.31	16304
cgi-miR-10b	cgi-miR-10b-3p			-29.4	CCATTACGTCTACCCTGTAGATCCGAATTTGTATGAAATTTCATAAACAAATTCGTATTTGCGGCGTAATATGTAGTGAG	.((((((((.(((.((((((((.(((((((((((((....))))..))))))))).)))))))).)))..))))))))..	AAATTCGTATTTGCGGCGTAAT	scaffold801	461640	461719	-		1	Eumetazoa			0	0	187	0	1	53	48	348	105	99	130	18	115	295	149	123	77	2	31	220	60	0	0	35.23	0	2.82	15.07	12.57	42.35	14.54	14.44	10.16	17.14
cgi-miR-1994b	cgi-miR-1994b-5p			-25.1	GACTGCTCTCAGGGTGGTAATGCTGCCTACATGGTGAGGTGACAACATGAGACAGTGTGTCCTCCCTAAGTTTCAGATC	..(((..((.((((.((..((((((.((.((((.((......)).)))))).))))))..)).)))).))...)))...	AGGGTGGTAATGCTGCCTACATG	scaffold950	63798	63876	-	cluster18	5	Eutrochozoa			3	4	0	0	0	8	5	2	0	2	0	0	0	0	0	0	0	1	0	0	0	1.84	0.49	0	0	0	2.27	1.31	0.24	0	0.29	0	0
cgi-miR-1994b	cgi-miR-1994b-3p	lgi-miR-1994b	mir-1994	-25.1	GACTGCTCTCAGGGTGGTAATGCTGCCTACATGGTGAGGTGACAACATGAGACAGTGTGTCCTCCCTAAGTTTCAGATC	..(((..((.((((.((..((((((.((.((((.((......)).)))))).))))))..)).)))).))...)))...	TGAGACAGTGTGTCCTCCCTAA	scaffold950	63798	63876	-	cluster18	5	Eutrochozoa			3274	16398	4868	3	6	3943	3328	13040	2743	3308	2903	368	1043	4846	4031	2457	6058	8222	684	6227	705	2011.69	2019.91	917.03	42.21	16.9	1120.99	871.68	1587.04	379.75	482.49	226.95	350.5
cgi-miR-1994a	cgi-miR-1994a-5p			-21.8	CTTGTTGATGCGGAAGGCCTCGCTTGTCTCCATGATTATTTAACATGAGACAGTGTGTCCTCCCTTGTCACGTGATT	.....(((((.((.(((.(.((((.(((((.(((.........)))))))))))).).))).)).))))).......	CGGAAGGCCTCGCTTGTCTCCATG	scaffold950	63983	64059	-	cluster18	5	Eutrochozoa			223	365	25	0	3	489	465	167	60	52	100	23	18	25	8	6	47	30	6	9	5	137.02	44.96	4.71	0	8.45	139.02	121.79	20.32	8.31	7.58	7.82	21.91
cgi-miR-1994a	cgi-miR-1994a-3p	lgi-miR-1994a	mir-1994	-21.8	CTTGTTGATGCGGAAGGCCTCGCTTGTCTCCATGATTATTTAACATGAGACAGTGTGTCCTCCCTTGTCACGTGATT	.....(((((.((.(((.(.((((.(((((.(((.........)))))))))))).).))).)).))))).......	TGAGACAGTGTGTCCTCCCTTG	scaffold950	63983	64059	-	cluster18	5	Eutrochozoa			3478	18410	7368	1	15	3159	2438	12570	3595	3910	3057	543	1947	7877	5945	4062	9055	11718	987	9311	1333	2137.03	2267.74	1387.98	14.07	42.26	898.1	638.57	1529.84	497.71	570.29	238.99	517.18
cgi-bantam	cgi-bantam-5p	bmo-bantam-5p	bantam	-28.7	ACACAAAACTGGTTTTCATAATGGTTTGAGATTGTGTTAGATTCTGAGATCATTGTGAAAACTGATTTTGTAA	..((((((..(((((((((((((((((.(((...........))).)))))))))))))))))..))))))..	CTGGTTTTCATAATGGTTTGAGA	scaffold950	540415	540487	+		3	Protostomia			8	19	0	0	0	28	8	29	1	4	5	0	4	1	3	0	0	1	2	0	0	4.92	2.34	0	0	0	7.96	2.1	3.53	0.14	0.58	0.39	0
cgi-bantam	cgi-bantam-3p	cte-bantam	bantam	-28.7	ACACAAAACTGGTTTTCATAATGGTTTGAGATTGTGTTAGATTCTGAGATCATTGTGAAAACTGATTTTGTAA	..((((((..(((((((((((((((((.(((...........))).)))))))))))))))))..))))))..	TGAGATCATTGTGAAAACTGATT	scaffold950	540415	540487	+		3	Protostomia			4088	19009	13352	99	299	3649	1014	36854	18640	23240	8968	3625	36933	24244	21084	19080	26632	23718	73840	22387	6764	2511.84	2341.53	2515.24	1393.03	842.39	1037.4	265.59	4485.33	2580.6	3389.68	701.09	3452.62
Note:* Phylostrtum, evolutionary acquisition of the oyster conserved mature miRNAs according to literatures. The cgi-miR-124 precursor has two identical loci in the oyster genome. The eigth nucleotide in the mature cgi-miR-375-3p differed from other species.
[truncated: 9 more columns]
