# Supplementary material for: Identification of Conserved and Novel MicroRNAs in the Pacific Oyster Crassostrea gigas by Deep Sequencing
Source: PLoS One. 2014 Aug 19;9(8):e104371. doi: 10.1371/journal.pone.0104371 (PMC4138081; doi:10.1371/journal.pone.0104371)
Supplement: Table S5 — Details of the 19 predicted novel oyster precursors and their mature miRNA products. This table shows the following information for the 19 predicted novel oyster precursors and their mature miRNAs: precursor ID; mature miRNA ID; the predicted free energy of folding; sequence and secondary structure of the hairpin precursor; sequence of the predicted mature miRNA; physical location of the hairpin precursor based on the oyster genome version 1 (scaffold ID, start site, end site, and strand); miRNA cluster information (a cluster was defined as having a maximum gap of 10 Kbp between contiguous precursors); miRNA age and phylostratum (evolutionary acquisition, see the main text); the gene ID that overlapped with the miRNA and the strand information; read number and the RPM value for each miRNA in each sample. (XLSX) [file pone.0104371.s003.xlsx]

## Sheet: Sheet1
Table S5 | Details of the 19 predicted novel oyster precursors and their mature miRNA products
Precursor ID	mature microRNA ID	Free energy	Hairpin precursor	Secondary structure	Mature miRNA	Scaffold the hairpin located in oyster genome version 1	Start	End	Strand	Cluster	Age	phylostrum	Host gene (Crassostrea gigas genome version 1)	Hairpin strand/host gene strand	m01.Early_reads	m02.Late_reads	m03.Adult_reads	s01.E_reads	s02.B_reads	s03.T1_reads	s04.T2_reads	s05.D_reads	s06.U_reads	s07.P1_reads	s08.P2_reads	s09.S_reads	s10.J_reads	t01.Mao_reads	t02.Mai_reads	t03.Dgl_reads	t04.Gil_reads	t05.Amu_reads	t06.Hem_reads	t07.Lpa_reads	t08.Fgo_reads	m01.Early_RPM	m02.Late_RPM	m03.Adult_RPM	s01.E_RPM	s02.B_RPM	s03.T1_RPM	s04.T2_RPM	s05.D_RPM	s06.U_RPM	s07.P1_RPM	s08.P2_RPM	s09.S_RPM	s10.J_RPM	t01.Mao_RPM
m0043	m0043_5p	-33.7	AGCCGCGGTCAGCCAATGATGACAGAGCTGTCTGGGTCTATATAATAGTGAGCTCAGTCTTTATCGGCGGGCCGCGCTT	(((.((((((.(((.((((.(((.(((((..(((...........)))..))))).))).)))).))).))))))))).	AGCCAATGATGACAGAGCTGTCT	scaffold1094	247340	247418	+		8	Oyster	CGI_10021817	+/+	4	3	137	3	0	1	3	0	1	0	0	0	0	4	0	1394	0	12	8	3	1466	2.46	0.37	25.81	42.21	0	0.28	0.79	0	0.14	0	0	0	0	0.42
m0043	m0043_3p	-33.7	AGCCGCGGTCAGCCAATGATGACAGAGCTGTCTGGGTCTATATAATAGTGAGCTCAGTCTTTATCGGCGGGCCGCGCTT	(((.((((((.(((.((((.(((.(((((..(((...........)))..))))).))).)))).))).))))))))).	TGAGCTCAGTCTTTATCGGCG	scaffold1094	247340	247418	+		8	Oyster	CGI_10021817	+/+	13	15	715	16	10	4	13	3	4	1	4	0	3	17	13	6934	7	70	40	9	9332	7.99	1.85	134.69	225.14	28.17	1.14	3.4	0.37	0.55	0.15	0.31	0	0.43	1.78
m0078	m0078_5p	-32.12	ATTGTAATAGTTGTTGCAAACTTCATTGGTAGTTTTCTCAGTTATATGACTGGCGATGGAATTTGCAGCAATGATTGCAA	.(((((((.(((((((((((.(((((((.(((((.............))))).))))))).))))))))))).)))))))	TTGCAAACTTCATTGGTAGT	scaffold1221	502643	502722	+		8	Oyster			0	0	0	0	0	0	0	1	0	0	0	0	2	0	2	0	1	0	1	1	0	0	0	0	0	0	0	0	0.12	0	0	0	0	0.28	0
m0078	m0078_3p	-32.12	ATTGTAATAGTTGTTGCAAACTTCATTGGTAGTTTTCTCAGTTATATGACTGGCGATGGAATTTGCAGCAATGATTGCAA	.(((((((.(((((((((((.(((((((.(((((.............))))).))))))).))))))))))).)))))))	TGGCGATGGAATTTGCAGCA	scaffold1221	502643	502722	+		8	Oyster			2	11	600	0	3	2	4	8	5	6	12	16	96	451	347	588	1142	49	2789	677	127	1.23	1.35	113.03	0	8.45	0.57	1.05	0.97	0.69	0.88	0.94	15.24	13.61	47.14
m0092	m0092_5p	-35.3	CTTCGTCTGTATTGGCACTGTCTAATTGCAGGTGAAAACTATACACCTGTGATAGAAAGTGTCAAAATAGAAGGAGAG	((((.(((((.((((((((.((((.(..((((((.........))))))..))))).)))))))).))))).))))..	ATTGGCACTGTCTAATTGCAGGT	scaffold1288	2981	3058	+		8	Oyster	CGI_10010911	+/+	1329	5240	1959	166	723	1355	1603	1941	2053	2314	4347	368	1521	2681	2403	2424	2108	2569	2659	3067	1069	816.59	645.46	369.04	2335.79	2036.95	385.22	419.86	236.23	284.23	337.51	339.84	350.5	215.62	280.24
m0092	m0092_3p	-35.3	CTTCGTCTGTATTGGCACTGTCTAATTGCAGGTGAAAACTATACACCTGTGATAGAAAGTGTCAAAATAGAAGGAGAG	((((.(((((.((((((((.((((.(..((((((.........))))))..))))).)))))))).))))).))))..	CTGTGATAGAAAGTGTCAAAAT	scaffold1288	2981	3058	+		8	Oyster	CGI_10010911	+/+	1	1	0	0	0	5	1	8	3	6	1	0	2	0	1	0	0	2	1	0	0	0.61	0.12	0	0	0	1.42	0.26	0.97	0.42	0.88	0.08	0	0.28	0
m0103	m0103_5p	-23.59	TCTTTGTGTTATCGGTAGGTAGAATCTGCTACGAGAATATAGTACACTAGCGGAGTCTTCTTATCGACAGCGTCATGAGC	((..((((((.((((((((.(((.(((((((................))))))).))).)))))))).)))).)).))..	ATCGGTAGGTAGAATCTGCTAC	scaffold1324	399925	400004	-		8	Oyster			848	1374	6	0	1	1857	1934	2907	558	1037	2234	223	31	40	39	16	85	2	6	78	14	521.05	169.25	1.13	0	2.82	527.94	506.56	353.8	77.25	151.25	174.65	212.4	4.39	4.18
m0103	m0103_3p	-23.59	TCTTTGTGTTATCGGTAGGTAGAATCTGCTACGAGAATATAGTACACTAGCGGAGTCTTCTTATCGACAGCGTCATGAGC	((..((((((.((((((((.(((.(((((((................))))))).))).)))))))).)))).)).))..	AGCGGAGTCTTCTTATCGACAG	scaffold1324	399925	400004	-		8	Oyster			39	31	0	0	0	88	27	38	4	20	48	8	0	0	1	0	1	0	0	0	0	23.96	3.82	0	0	0	25.02	7.07	4.62	0.55	2.92	3.75	7.62	0	0
m0146	m0146_5p	-36	ATACAGGGATAGTGATACATTTTGTATGCAAGCTTGGGACAAAGAATCTGCTAGCATCAAGCATGTGTCATTGTCCTCTGTATT	((((((((((((((((((((((((.((((.(((...(((.......)))))).)))))))).)))))))))))))).)))))).	AGTGATACATTTTGTATGCAAGC	scaffold150	1133587	1133670	+	cluster19	8	Oyster	CGI_10028653	+/-	0	0	0	0	6	2	1	6	0	0	0	0	0	0	0	0	0	0	0	0	0	0	0	0	0	16.9	0.57	0.26	0.73	0	0	0	0	0	0
m0146	m0146_3p	-36	ATACAGGGATAGTGATACATTTTGTATGCAAGCTTGGGACAAAGAATCTGCTAGCATCAAGCATGTGTCATTGTCCTCTGTATT	((((((((((((((((((((((((.((((.(((...(((.......)))))).)))))))).)))))))))))))).)))))).	TAGCATCAAGCATGTGTCATTGT	scaffold150	1133587	1133670	+	cluster19	8	Oyster	CGI_10028653	+/-	173	169	0	0	236	1489	406	1078	24	1	1	0	0	0	0	0	0	0	0	0	0	106.3	20.82	0	0	664.9	423.32	106.34	131.2	3.32	0.15	0.08	0	0	0
m0148	m0148_5p	-34.3	TTGCACTGTGACTGGTACATGATGAATGCAGACTTAGAGACCGTGTCAGCATCAGAATGTGCCAGTCTTAGTGAGCAC	...(((((.(((((((((((..(((.(((.(((...........))).))))))..))))))))))).))))).....	ACTGGTACATGATGAATGCAGAC	scaffold150	1133978	1134055	+	cluster19	8	Oyster	CGI_10028653	+/-	287	70	0	0	262	232	264	130	1	0	0	0	0	0	0	0	0	0	0	0	0	176.35	8.62	0	0	738.15	65.96	69.15	15.82	0.14	0	0	0	0	0
m0148	m0148_3p	-34.3	TTGCACTGTGACTGGTACATGATGAATGCAGACTTAGAGACCGTGTCAGCATCAGAATGTGCCAGTCTTAGTGAGCAC	...(((((.(((((((((((..(((.(((.(((...........))).))))))..))))))))))).))))).....	CAGCATCAGAATGTGCCAGTCT	scaffold150	1133978	1134055	+	cluster19	8	Oyster	CGI_10028653	+/-	255	281	0	0	161	1128	513	972	3	1	0	0	0	0	1	0	0	0	0	0	0	156.68	34.61	0	0	453.59	320.69	134.37	118.3	0.42	0.15	0	0	0	0
m0158	m0158_5p	-37	TTTCTTTGTATGATGTATCTATAGGTTGCTTGTTTTTACAAAATAACAGACAACCTGTAGATATGTCATAGGAAGACGTT	..(((((.((((((((((((((((((((..((((..........))))..)))))))))))))))))))).)))))....	TGATGTATCTATAGGTTGCTTG	scaffold1535	97794	97873	+		8	Oyster			1	11	0	0	4	5	6	2	0	8	13	1	3	4	0	10	3	0	1	1	8	0.61	1.35	0	0	11.27	1.42	1.57	0.24	0	1.17	1.02	0.95	0.43	0.42
m0158	m0158_3p	-37	TTTCTTTGTATGATGTATCTATAGGTTGCTTGTTTTTACAAAATAACAGACAACCTGTAGATATGTCATAGGAAGACGTT	..(((((.((((((((((((((((((((..((((..........))))..)))))))))))))))))))).)))))....	GACAACCTGTAGATATGTCATA	scaffold1535	97794	97873	+		8	Oyster			413	149	137	153	402	527	616	543	74	204	326	31	340	65	61	210	68	32	148	78	323	253.76	18.35	25.81	2152.87	1132.58	149.83	161.34	66.09	10.24	29.75	25.49	29.53	48.2	6.79
m0189	m0189_5p	-21.7	AAATACGAGGCCTTAAATCAGAGGTTCGTCGAGCCCCATGTAACCGCTTCGCGAGAATTTCAAGGTTTAAAGGCCCTTCAGAAAC	......(((((((((((((.(((((((..(((((...........)).)))...)))))))..))))).))))))..))......	CCTTAAATCAGAGGTTCGTCGAG	scaffold1703	216720	216804	-		8	Oyster	CGI_10023049	-/+	41	8	0	61	45	46	23	12	2	0	0	0	4	0	0	2	0	0	0	0	5	25.19	0.99	0	858.33	126.78	13.08	6.02	1.46	0.28	0	0	0	0.57	0
m0189	m0189_3p	-21.7	AAATACGAGGCCTTAAATCAGAGGTTCGTCGAGCCCCATGTAACCGCTTCGCGAGAATTTCAAGGTTTAAAGGCCCTTCAGAAAC	......(((((((((((((.(((((((..(((((...........)).)))...)))))))..))))).))))))..))......	TCGCGAGAATTTCAAGGTTTAAAGGCC	scaffold1703	216720	216804	-		8	Oyster	CGI_10023049	-/+	4	1	0	0	2	1	0	0	0	0	0	0	0	0	0	0	0	0	0	0	0	2.46	0.12	0	0	5.63	0.28	0	0	0	0	0	0	0	0
m0214	m0214_5p	-32	GTTTTGATGTCCTAGAACTTGCTATGTGCTCATGAAATGAAATAATAAGCACTAGCCTGTGCTGGGACATTAAAATCTC	(((((((((((((((.((..((((.(((((.((...........)).)))))))))..)).)))))))))))))))...	CCTAGAACTTGCTATGTGCTCAT	scaffold1827	132244	132322	-		8	Oyster	CGI_10013800	-/+	80	25	0	0	322	129	99	172	3	1	0	0	0	0	0	0	0	0	0	0	0	49.16	3.08	0	0	907.19	36.67	25.93	20.93	0.42	0.15	0	0	0	0
m0214	m0214_3p	-32	GTTTTGATGTCCTAGAACTTGCTATGTGCTCATGAAATGAAATAATAAGCACTAGCCTGTGCTGGGACATTAAAATCTC	(((((((((((((((.((..((((.(((((.((...........)).)))))))))..)).)))))))))))))))...	AAGCACTAGCCTGTGCTGGGAC	scaffold1827	132244	132322	-		8	Oyster	CGI_10013800	-/+	34	6	0	0	38	71	47	7	0	0	0	0	0	0	0	0	0	0	0	0	0	20.89	0.74	0	0	107.06	20.19	12.31	0.85	0	0	0	0	0	0
m0235	m0235_5p	-33	GATGGAGCGTTTTCGGACATTATTTCTGATAGTTAAAGCGACCTCTATCGGAGAAAGTGTCCGTTAATGTTCTTTGGA	...((((((((..((((((((.((((((((((............)))))))))).))))))))..)))))))).....	TTTCGGACATTATTTCTGATAG	scaffold1889	382983	383060	-		8	Oyster			0	42	1	0	0	0	0	4	16	9	5	0	1	7	3	0	4	0	1	2	0	0	5.17	0.19	0	0	0	0	0.49	2.22	1.31	0.39	0	0.14	0.73
m0235	m0235_3p	-33	GATGGAGCGTTTTCGGACATTATTTCTGATAGTTAAAGCGACCTCTATCGGAGAAAGTGTCCGTTAATGTTCTTTGGA	...((((((((..((((((((.((((((((((............)))))))))).))))))))..)))))))).....	ATCGGAGAAAGTGTCCGTTAAT	scaffold1889	382983	383060	-		8	Oyster			0	2	0	0	0	1	0	1	1	4	4	1	0	0	1	2	0	0	0	0	0	0	0.25	0	0	0	0.28	0	0.12	0.14	0.58	0.31	0.95	0	0
m0250	m0250_5p	-25.9	CGTGATGTTAATTGTGTCCGTTTCTGCAATTAAAGAATATAACGAATTGTAGAAAACGACACAATATACAGAACGTG	(((..(((..((((((((..(((((((((((...(.......).)))))))))))..))))))))..)))..)))..	ATTGTGTCCGTTTCTGCAATTA	scaffold258	167533	167609	+		8	Oyster	CGI_10020046	+/+	1182	2766	0	0	0	1665	2505	7469	3177	1730	1820	134	120	139	213	26	0	0	0	0	1	726.27	340.72	0	0	0	473.36	656.11	909.02	439.84	252.33	142.28	127.63	17.01	14.53
m0250	m0250_3p	-25.9	CGTGATGTTAATTGTGTCCGTTTCTGCAATTAAAGAATATAACGAATTGTAGAAAACGACACAATATACAGAACGTG	(((..(((..((((((((..(((((((((((...(.......).)))))))))))..))))))))..)))..)))..	ATTGTAGAAAACGACACAATAT	scaffold258	167533	167609	+		8	Oyster	CGI_10020046	+/+	380848	1063762	61	128	153	399756	541153	1268912	476450	321709	192575	4371	1798	102	150	57	65	16	22	35	67	234009	131034	11.49	1801.09	431.06	113650	141740	154433	65961.8	46923	15055	4163.14	254.89	10.66
m0314	m0314_5p	-32.2	GCATTAGTTTCTCAGTATTGGTGCAGTGCATGTATTGAGAGTAAAACAAGCACTTATCAATGCTGGGGCACTTGCAAGG	(((..(((.((((((((((((((.(((((.(((.(((....))).))).))))))))))))))))))).))))))....	CTCAGTATTGGTGCAGTGCATGT	scaffold370	642749	642827	+	cluster20	8	Oyster	CGI_10025557	+/-	44	4	0	0	69	177	120	7	0	0	0	0	0	0	0	0	0	0	0	0	0	27.04	0.49	0	0	194.4	50.32	31.43	0.85	0	0	0	0	0	0
m0314	m0314_3p	-32.2	GCATTAGTTTCTCAGTATTGGTGCAGTGCATGTATTGAGAGTAAAACAAGCACTTATCAATGCTGGGGCACTTGCAAGG	(((..(((.((((((((((((((.(((((.(((.(((....))).))).))))))))))))))))))).))))))....	AAGCACTTATCAATGCTGGGGC	scaffold370	642749	642827	+	cluster20	8	Oyster	CGI_10025557	+/-	220	186	0	1	263	1045	861	669	0	0	0	0	0	0	0	0	0	0	0	0	0	135.18	22.91	0	14.07	740.96	297.09	225.51	81.42	0	0	0	0	0	0
m0315	m0315_5p	-32.92	AATGTGGACCCTTGGCACAATGTTGTGTGTAGACTACAGCTTTCTATCTGCACCAATATGATGCCAGGCGATCCATGTTTT	((((((((.((((((((..((((((.(((((((.............)))))))))))))..))))))).).))))))))..	CTTGGCACAATGTTGTGTGTAGA	scaffold370	643274	643354	+	cluster20	8	Oyster	CGI_10025557	+/-	9	18	0	0	13	119	92	116	0	0	0	0	0	0	0	0	0	0	0	0	0	5.53	2.22	0	0	36.63	33.83	24.1	14.12	0	0	0	0	0	0
m0315	m0315_3p	-32.92	AATGTGGACCCTTGGCACAATGTTGTGTGTAGACTACAGCTTTCTATCTGCACCAATATGATGCCAGGCGATCCATGTTTT	((((((((.((((((((..((((((.(((((((.............)))))))))))))..))))))).).))))))))..	TGCACCAATATGATGCCAGGCGA	scaffold370	643274	643354	+	cluster20	8	Oyster	CGI_10025557	+/-	2840	3982	2	6	827	9540	4783	7882	46	18	7	1	2	0	0	0	0	0	0	0	1	1745.02	490.5	0.38	84.43	2329.95	2712.2	1252.77	959.28	6.37	2.63	0.55	0.95	0.28	0
m0317	m0317_5p	-27.5	CTCCAACCTTCCCACCATCAGTCACGTGCTTGTGTGTCATCAAGTACTAGCACTTACTGATGCTGGGGATCTGATGAGG	(((.....((((((.(((((((...(((((.(((((....))..))).)))))..))))))).))))))......))).	CCCACCATCAGTCACGTGCTTGT	scaffold370	643640	643718	+	cluster20	8	Oyster	CGI_10025557	+/-	41	7	0	0	38	155	78	15	0	0	0	0	0	0	0	0	0	0	0	0	0	25.19	0.86	0	0	107.06	44.07	20.43	1.83	0	0	0	0	0	0
m0317	m0317_3p	-27.5	CTCCAACCTTCCCACCATCAGTCACGTGCTTGTGTGTCATCAAGTACTAGCACTTACTGATGCTGGGGATCTGATGAGG	(((.....((((((.(((((((...(((((.(((((....))..))).)))))..))))))).))))))......))).	TAGCACTTACTGATGCTGGGGA	scaffold370	643640	643718	+	cluster20	8	Oyster	CGI_10025557	+/-	401	285	0	1	102	1317	535	300	0	0	0	0	0	0	0	0	0	0	0	0	0	246.39	35.11	0	14.07	287.37	374.42	140.13	36.51	0	0	0	0	0	0
m0347	m0347_5p	-29.1	ATTCGGGTTCCCTGGTACCTGCTTTGTGCTTATCAGTCACTAACATGAGCACTAGCCTGTGCTGGGAAATCCCTTCTC	....(((((.((..((((..(((..((((((((...........)))))))).)))..))))..)).)))))......	CCTGGTACCTGCTTTGTGCTTAT	scaffold392	617010	617087	+		8	Oyster			8	0	0	0	21	9	1	11	2	0	0	0	0	0	0	0	0	0	0	0	0	4.92	0	0	0	59.16	2.56	0.26	1.34	0.28	0	0	0	0	0
m0347	m0347_3p	-29.1	ATTCGGGTTCCCTGGTACCTGCTTTGTGCTTATCAGTCACTAACATGAGCACTAGCCTGTGCTGGGAAATCCCTTCTC	....(((((.((..((((..(((..((((((((...........)))))))).)))..))))..)).)))))......	GAGCACTAGCCTGTGCTGGGAA	scaffold392	617010	617087	+		8	Oyster			7	0	0	0	15	34	7	1	0	0	0	0	0	0	0	0	0	0	0	0	0	4.3	0	0	0	42.26	9.67	1.83	0.12	0	0	0	0	0	0
m0420	m0420_5p	-24.8	CAGCCTGTTGTGGTTTTGTAAGATGGTCATTGTGTGACAGAAATCCAATGACAATCTAACAATACCCATCATGCCATT	..((.((.((.(((.((((.((((.(((((((..(.......)..))))))).)))).)))).))))).)).))....	TGGTTTTGTAAGATGGTCATTG	scaffold481	1127655	1127732	+		8	Oyster	CGI_10027264	+/-	27549	114560	79	27	584	51270	64605	254443	92957	54483	72702	2039	384	87	67	57	46	14	227	37	46	16927.3	14111.5	14.88	379.92	1645.33	14576	16921.5	30967.1	12869.4	7946.64	5683.64	1942.04	54.44	9.09
m0420	m0420_3p	-24.8	CAGCCTGTTGTGGTTTTGTAAGATGGTCATTGTGTGACAGAAATCCAATGACAATCTAACAATACCCATCATGCCATT	..((.((.((.(((.((((.((((.(((((((..(.......)..))))))).)))).)))).))))).)).))....	ATGACAATCTAACAATACCCA	scaffold481	1127655	1127732	+		8	Oyster	CGI_10027264	+/-	8	9	0	0	0	22	15	16	2	1	2	0	0	0	0	0	0	0	0	0	0	4.92	1.11	0	0	0	6.25	3.93	1.95	0.28	0.15	0.16	0	0	0
m0443	m0443_5p	-25.8	AGGGTTTGGGGGTTGGAATCACCATTTTTGTGTCTGTTTGTCCGCCTGTAGACATGAATTTGTTGAGACCAGTTCCAAGAAAC	.(..(((.((..((((..(((.((..((..(((((((..(....)..)))))))..))..)).)))..))))..)).)))..)	TGGAATCACCATTTTTGTGTCT	scaffold535	176764	176846	+		8	Oyster	CGI_10020284	+/+	0	1	0	0	0	0	0	0	0	0	0	0	0	0	0	0	0	0	0	0	0	0	0.12	0	0	0	0	0	0	0	0	0	0	0	0
m0443	m0443_3p	-25.8	AGGGTTTGGGGGTTGGAATCACCATTTTTGTGTCTGTTTGTCCGCCTGTAGACATGAATTTGTTGAGACCAGTTCCAAGAAAC	.(..(((.((..((((..(((.((..((..(((((((..(....)..)))))))..))..)).)))..))))..)).)))..)	ACATGAATTTGTTGAGACCAGT	scaffold535	176764	176846	+		8	Oyster	CGI_10020284	+/+	7	25	1	0	1	18	13	14	3	4	10	0	4	1	0	1	0	0	2	0	0	4.3	3.08	0.19	0	2.82	5.12	3.4	1.7	0.42	0.58	0.78	0	0.57	0.1
m0489	m0489_5p	-33	AAAACTGGCAGCTATAATGGTTGTCATTTGTACGGTATACAGGTATAAATGCAACCATTATTGCTACTGGTTTATTC	.((((..(.(((.((((((((((.(((((((((.(....)..))))))))))))))))))).))).)..))))....	GCTATAATGGTTGTCATTTG	scaffold631	283584	283660	-		8	Oyster			25	456	0	0	72	12	5	0	228	293	372	29	117	0	0	0	0	0	0	0	0	15.36	56.17	0	0	202.85	3.41	1.31	0	31.57	42.74	29.08	27.62	16.59	0
m0489	m0489_3p	-33	AAAACTGGCAGCTATAATGGTTGTCATTTGTACGGTATACAGGTATAAATGCAACCATTATTGCTACTGGTTTATTC	.((((..(.(((.((((((((((.(((((((((.(....)..))))))))))))))))))).))).)..))))....	TAAATGCAACCATTATTGCTAC	scaffold631	283584	283660	-		8	Oyster			5	73	0	1	5	17	4	13	57	94	84	13	114	0	0	1	0	1	36	0	0	3.07	8.99	0	14.07	14.09	4.83	1.05	1.58	7.89	13.71	6.57	12.38	16.16	0
m0558	m0558_5p	-29.8	GAGGCATTTATTTGGCACCAAGTGTGTTTTGAAATTCTGAGAATCGAGACCATTTGATGCCAAATATATGTTTTTA	(((((((.(((((((((.((((((.(((((((..(((...)))))))))))))))).))))))))).)))))))..	TTTGGCACCAAGTGTGTTTTGAA	scaffold917	201771	201846	-		8	Oyster	CGI_10011087	-/+	1	2	0	0	10	22	12	23	1	0	0	0	0	0	0	0	0	0	0	0	0	0.61	0.25	0	0	28.17	6.25	3.14	2.8	0.14	0	0	0	0	0
m0558	m0558_3p	-29.8	GAGGCATTTATTTGGCACCAAGTGTGTTTTGAAATTCTGAGAATCGAGACCATTTGATGCCAAATATATGTTTTTA	(((((((.(((((((((.((((((.(((((((..(((...)))))))))))))))).))))))))).)))))))..	CGAGACCATTTGATGCCAAATA	scaffold917	201771	201846	-		8	Oyster	CGI_10011087	-/+	4	1	0	0	3	1	1	1	0	0	0	0	0	0	0	0	0	0	0	0	0	2.46	0.12	0	0	8.45	0.28	0.26	0.12	0	0	0	0	0	0
[truncated: 7 more columns]
