# Supplementary material for: Identification of Conserved and Novel MicroRNAs in the Pacific Oyster Crassostrea gigas by Deep Sequencing
Source: PLoS One. 2014 Aug 19;9(8):e104371. doi: 10.1371/journal.pone.0104371 (PMC4138081; doi:10.1371/journal.pone.0104371)
Supplement: Table S6 — The family distribution of conserved oyster miRNAs. (XLSX) [file pone.0104371.s004.xlsx]

## Sheet: Sheet1
Table S6 | The family distribution of conserved oyster miRNAs.
Taxon	Family Number	Family name	Oyster miRNAs
Eumetazoa	1	(10, 51, 99, 100, 125/lin4, 993, 1991, 2003, 3588)	cgi-miR-1991, cgi-miR-10a, cgi-miR-10b, cgi-miR-125, cgi-miR-100
Bilateria	31	(let7, 48, 84, 98, 241, 3596, 4510, 5991)	cgi-let-7
		(1, 206, 3571)	cgi-miR-1
		(7, 3529)	cgi-miR-7
		(8,141, 200, 236, 429, 3548, 3575)	cgi-miR-8
		(4, 9 = 79*, 244)	cgi-miR-9a, cgi-miR-9b, cgi-miR-9c, cgi-miR-9d
		(22, 745, 980, 3600)	cgi-miR-745a, cgi-miR-745b
		(29, 83, 285, 746)	cgi-miR-29-1, cgi-miR-29-2
		(31,72)	cgi-miR-72
		33	cgi-miR-33
		(34, 449, 4933)	cgi-miR-34
		71	cgi-miR-71
		(76,981)	cgi-miR-981
		(25, 92, 235, 310, 311, 313)	cgi-miR-92a, cgi-miR-92b, cgi-miR-92c, cgi-miR-92d
		(96, 182, 183, 228, 263, 3553, 3983)	cgi-miR-96a, cgi-miR-96b, cgi-miR-182, cgi-miR-183
		124	cgi-miR-124
		(133, 3582)	cgi-miR-133
		(137, 234)	cgi-miR-137
		(153, 2163)	cgi-miR-153
		(184, 748)	As many as 67 loci in oyster genome for mir-184
		(50, 190)	cgi-miR-190
		(193, 365, 2788, 3549, 4817, 5309),	cgi-miR-193
		(210, 2164, 3286, 3574)	cgi-miR-210
		(216, 283, 304, 747, 3477)	cgi-miR-216a, cgi-miR-216b
		(219, 2964)	cgi-miR-219
		242	cgi-miR-242
		252	cgi-miR-252a, cgi-miR-252b
		278	cgi-miR-278
		(46, 47, 281)	cgi-miR-281
		(315,1820)	cgi-miR-315
		375	cgi-miR-375
		2001	cgi-miR-2001
Protostomia	12	(Bantam, 58, 81, 82)	cgi-bantam
		(2, 13, 43, 250)	cgi-miR-2a, cgi-miR-2b, cgi-miR-2c, cgi-miR-2d-1, cgi-miR-2e, cgi-miR-2f, cgi-miR-2d-2, cgi-miR-2g
		(12, 2157, 2158)	cgi-miR-12
		(35, 36, 37, 38, 39, 40, 41, 42)	cgi-miR-36
		(67,307)	cgi-miR-67a, cgi-miR-67b, cgi-miR-307
		87	cgi-miR-87
		(277, 4989)	cgi-miR-277
		(44, 45, 61, 279, 286, 996, 2945)	cgi-miR-279
		317	cgi-miR-317a, cgi-miR-317b
		750	cgi-miR-750
		(958, 1175)	cgi-miR-1175
		(1993, 60, 2162)	cgi-miR-1993
Lophotrochozoa	2	(1989,2154)	cgi-miR-1989
		1992	cgi-miR-1992
Neotrochozoa	2	1990	cgi-miR-1990
		1994	cgi-miR-1994a, cgi-miR-1994b
Mollusca	4	1984	cgi-miR-1984
		1985	cgi-miR-1985
		1986	cgi-miR-1986
		2722	cgi-miR-2722
Note: The BLAST result of mir-184 can be found in Table S8.
