# Supplementary material for: Identification of Conserved and Novel MicroRNAs in the Pacific Oyster Crassostrea gigas by Deep Sequencing
Source: PLoS One. 2014 Aug 19;9(8):e104371. doi: 10.1371/journal.pone.0104371 (PMC4138081; doi:10.1371/journal.pone.0104371)
Supplement: Table S7 — Details of the 27 potential oyster precursors and their mature miRNA products. This table shows the following information for the 27 potential oyster precursors and their mature miRNAs: precursor ID; mature miRNA ID; the reason excluding the corresponding precursor from oyster miRNA gene set; the predicted free energy of folding; sequence and secondary structure of the hairpin precursor; sequence of the predicted mature miRNA; physical location of the hairpin precursor based on the oyster genome version 1 (scaffold ID, start site, end site, and strand); miRNA cluster information (a cluster was defined as having a maximum gap of 10 Kbp between contiguous precursors); the gene ID that overlapped with the miRNA and the strand information; read number and the RPM value for each miRNA in each sample. (XLSX) [file pone.0104371.s005.xlsx]

## Sheet: Sheet1
Table S7 | Details of the 27 potential oyster precursors and their mature miRNA products.
Precursor ID	mature microRNA ID	note	Free energy	Hairpin precursor	Secondary structure	Mature miRNA	Scaffold the hairpin located in oyster genome version 1	Start	End	Strand	Cluster	Host gene (Crassostrea gigas genome version 1)	Hairpin strand/host gene strand	m01.Early_reads	m02.Late_reads	m03.Adult_reads	s01.E_reads	s02.B_reads	s03.T1_reads	s04.T2_reads	s05.D_reads	s06.U_reads	s07.P1_reads	s08.P2_reads	s09.S_reads	s10.J_reads	t01.Mao_reads	t02.Mai_reads	t03.Dgl_reads	t04.Gil_reads	t05.Amu_reads	t06.Hem_reads	t07.Lpa_reads	t08.Fgo_reads
m0025	m0025_5p	Too few reads from 5p arm, and do not meet the 2 nt overhang criterion. Two alternative secondary structure.	-23.7	TATTATTAGAATAGTTTAGTATTTTCAAACTGTCAAATTAAATAGCAGTTTGAACTTACATGAAGCTATTTTGAGTGGTCA	.....((((((((((((.(((..((((((((((...........))))))))))..)))...)))))))))))).......	ATAGTTTAGTATTTTCAAA	C36172	798	878	-				0	2	2	0	0	0	0	1	0	1	0	0	0	1	0	0	0	1	0	1	1
m0025	m0025_3p		-23.7	TATTATTAGAATAGTTTAGTATTTTCAAACTGTCAAATTAAATAGCAGTTTGAACTTACATGAAGCTATTTTGAGTGGTCA	.....((((((((((((.(((..((((((((((...........))))))))))..)))...)))))))))))).......	TTTGAACTTACATGAAGCTATTT	C36172	798	878	-				294	703	289	53	96	416	343	834	377	362	375	50	71	364	326	293	360	370	315	394	126
m0044	m0044_5p	Too few reads for the 3p mature miRNA. Do not meet the 2 nt overhang criterion for the 3p mature miRNA.	-67.1	TCTCACAACTTCAGGGGTTCTGAGTCCACTCGTGGTTGTGGGACGCCATACGGTCACGTGTGGACTCAGGACCCCTGAAGTTGTGATA	..(((((((((((((((((((((((((((.((((..((((((...)).))))..)))).)))))))))))))))))))))))))))..	TCAGGGGTTCTGAGTCCACTC	scaffold1094	430436	430523	-				9	24	0	0	0	10	12	27	4	1	8	1	6	0	0	0	0	0	0	0	0
m0044	m0044_3p		-67.1	TCTCACAACTTCAGGGGTTCTGAGTCCACTCGTGGTTGTGGGACGCCATACGGTCACGTGTGGACTCAGGACCCCTGAAGTTGTGATA	..(((((((((((((((((((((((((((.((((..((((((...)).))))..)))).)))))))))))))))))))))))))))..	GTGGACTCAGGACCCCTGA	scaffold1094	430436	430523	-				0	0	0	0	0	0	0	2	0	0	0	0	0	0	0	0	0	0	0	0	0
m0054	m0054_5p	Do not meet the 2 nt overhang criterion.	-25.4	TATGCAGTTTGTGGGTTTCTAGGCGCATTATTTTCTATTGTTTATGAAAATGCCCCCAGAAATCCTAAAAATTGTGTA	((((((((((..((((((((.((.(((((...(((..........)))))))).)).))))))))...))))))))))	GTGGGTTTCTAGGCGCATTATTTT	scaffold1144	349148	349225	+				3	472	2356	1	0	5	4	12	995	734	829	99	685	1270	1129	1775	5024	189	2727	2065	398
m0054	m0054_3p		-25.4	TATGCAGTTTGTGGGTTTCTAGGCGCATTATTTTCTATTGTTTATGAAAATGCCCCCAGAAATCCTAAAAATTGTGTA	((((((((((..((((((((.((.(((((...(((..........)))))))).)).))))))))...))))))))))	AAATGCCCCCAGAAATCCTAA	scaffold1144	349148	349225	+				1	250	2127	1	0	1	0	3	808	856	434	298	1118	1772	1548	2306	5239	304	3994	5554	449
m0113	m0113_5p	Too few reads from 3p arm, and do not meet the 16 nt complementary criterion. Two alternative secondary structures.	-21	TTTAGTACTCTCTGAACATAGGTGGAGCTGCTGATACTTGTGGCAACAAGTGACGGGTTTGGTGAATGAATCAGATGCTGGAA	(((((((...(((((.(((..(..((((..(((.(((((((....))))))).)))))))..)..)))..)))))))))))).	TCTGAACATAGGTGGAGCTGCTG	scaffold1377	169242	169324	-				39	5	0	64	174	109	114	39	1	0	0	0	44	0	0	0	0	0	0	0	0
m0113	m0113_3p		-21	TTTAGTACTCTCTGAACATAGGTGGAGCTGCTGATACTTGTGGCAACAAGTGACGGGTTTGGTGAATGAATCAGATGCTGGAA	(((((((...(((((.(((..(..((((..(((.(((((((....))))))).)))))))..)..)))..)))))))))))).	GGTTTGGTGAATGAATCAGATG	scaffold1377	169242	169324	-				0	0	0	0	0	3	0	0	0	0	0	0	0	0	0	0	0	0	0	0	0
m0137	m0137_5p	Do not meet the 5p consistent criterion. Three alternative secondary structures.	-24.5	AAGTTCGCCATACAGTATGATGTGGAGCGTTAGAGCGGAAAAACGAATACGTTTTATATGCTGTGGGTTTTATTGTCTGTCTCTTTCGAGCTTT	(((((((.((.((((((.(((.((.((((((((((((............))))))).))))).)).))).)))))).)).......))))))).	TACAGTATGATGTGGAGCGTTAG	scaffold1480	131519	131612	+				8012	884	2	8564	13127	4458	3033	907	265	20	7	0	24	0	0	2	1	0	8	0	3
m0137	m0137_3p		-24.5	AAGTTCGCCATACAGTATGATGTGGAGCGTTAGAGCGGAAAAACGAATACGTTTTATATGCTGTGGGTTTTATTGTCTGTCTCTTTCGAGCTTT	(((((((.((.((((((.(((.((.((((((((((((............))))))).))))).)).))).)))))).)).......))))))).	ATATGCTGTGGGTTTTATTGTCTG	scaffold1480	131519	131612	+				42	5	0	26	46	32	13	20	4	0	0	0	1	0	0	0	0	0	1	0	0
m0157	m0157_5p	Too few reads for the 5p mature miRNA. Do not meet the 2 nt overhang criterion.	-26.9	TTATTTTGTATGATATATTTATAGATTACTTGTTAAGATATGACAAATAGTCTGTACATATGTCATAGGAAGATACC	...((((.((((((((((.(((((((((.((((((.....)))))).))))))))).)))))))))).)))).....	ATGATATATTTATAGATTACTT	scaffold1535	97619	97695	+				1	0	0	0	0	0	0	1	0	0	0	0	0	1	0	0	0	0	0	0	0
m0157	m0157_3p		-26.9	TTATTTTGTATGATATATTTATAGATTACTTGTTAAGATATGACAAATAGTCTGTACATATGTCATAGGAAGATACC	...((((.((((((((((.(((((((((.((((((.....)))))).))))))))).)))))))))).)))).....	AATAGTCTGTACATATGTCATA	scaffold1535	97619	97695	+				221	112	90	83	236	271	201	291	34	98	170	11	191	100	79	147	61	28	146	85	170
m0173	m0173_5p	Do not meet the 16 nt complementary criterion. Two alternative secondary structures. Few experiment support.	-27.3	CGTTATGTCTTGCAGTTGGTGAGGAGGTAATGGCTCTACGGGGGAGTTTCCTGTGCACCAAGTGTGTAAGAAGGACC	.(((...(((((((.((((((.(.(((....((((((.....)))))).))).).))))))...)))))))..))).	TGCAGTTGGTGAGGAGGTA	scaffold1599	261764	261840	-				0	0	2	0	3	3	0	1	0	0	0	0	2	0	0	5	0	0	14	0	7
m0173	m0173_3p		-27.3	CGTTATGTCTTGCAGTTGGTGAGGAGGTAATGGCTCTACGGGGGAGTTTCCTGTGCACCAAGTGTGTAAGAAGGACC	.(((...(((((((.((((((.(.(((....((((((.....)))))).))).).))))))...)))))))..))).	CCTGTGCACCAAGTGTGTAAG	scaffold1599	261764	261840	-				0	0	0	2	7	2	0	0	0	0	0	0	3	0	0	0	0	0	0	0	0
m0212	m0212_5p	Do not meet the 5p consistent criterion.	-21.5	TTCTTGCTCATTTTCTTTATTGTATTCCGTAGAAAGGAACAATTTCTTGCCCCATTTTCGGGTAGACAATGAAGAAGTTCGTTTTATT	...........((((((((((((..((((.((((.((..(((....)))..)).))))))))...))))))))))))...........	TTCTTTATTGTATTCCGTAGAA	scaffold1816	173996	174083	-				2	0	0	0	1	0	0	0	0	0	0	0	0	0	0	0	0	0	0	0	0
m0212	m0212_3p		-21.5	TTCTTGCTCATTTTCTTTATTGTATTCCGTAGAAAGGAACAATTTCTTGCCCCATTTTCGGGTAGACAATGAAGAAGTTCGTTTTATT	...........((((((((((((..((((.((((.((..(((....)))..)).))))))))...))))))))))))...........	TTCGGGTAGACAATGAAGAAGT	scaffold1816	173996	174083	-				163	10	8	239	307	215	186	44	25	6	7	2	462	0	0	5	0	0	10	0	18
m0215	m0215_5p	Do not meet the 16 nt complementary criterion. Three alternative secondary structures.	-20.3	TATTTGGTAACCTAGAACTTGCTATGCGCTCATGTGAGAAACCCATAAGCACTAGCCTGTGCTGGGACATCACTTTCTC	....((((..(((((.((..((((.(.(((.(((.(......)))).))).)))))..)).)))))..)))).......	CCTAGAACTTGCTATGCGCTCAT	scaffold1827	133139	133217	-		CGI_10013800	-/+	40	11	0	0	328	26	37	33	2	0	0	0	0	0	0	0	0	0	0	0	0
m0215	m0215_3p		-20.3	TATTTGGTAACCTAGAACTTGCTATGCGCTCATGTGAGAAACCCATAAGCACTAGCCTGTGCTGGGACATCACTTTCTC	....((((..(((((.((..((((.(.(((.(((.(......)))).))).)))))..)).)))))..)))).......	AAGCACTAGCCTGTGCTGGGACA	scaffold1827	133139	133217	-		CGI_10013800	-/+	34	6	0	0	38	70	47	7	0	0	0	0	0	0	0	0	0	0	0	0	0
m0269	m0269_5p	Too few reads from 3p arm. Two alternative secondary structures.	-21.6	AACCACCCGAATTGAATGGCTGTCACCCGCATCGACTCAATCCGTTGATGTAGGCGATGACATTCTATCCACTTCTTTTTTCC	........(((.((.((((.(((((((..(((((((.......)))))))..))...)))))..)))).)).)))........	ATTGAATGGCTGTCACCCGCATC	scaffold312	32867	32949	-				0	0	7	1	1	0	0	0	0	0	0	0	0	0	0	4	0	2	38	0	31
m0269	m0269_3p		-21.6	AACCACCCGAATTGAATGGCTGTCACCCGCATCGACTCAATCCGTTGATGTAGGCGATGACATTCTATCCACTTCTTTTTTCC	........(((.((.((((.(((((((..(((((((.......)))))))..))...)))))..)))).)).)))........	TGTAGGCGATGACATTCTATCCACTTC	scaffold312	32867	32949	-				0	0	0	0	0	0	1	0	0	0	0	0	0	0	0	0	0	0	1	0	0
m0309	m0309_5p	Too few reads for the 3p mature miRNA. Do not meet the 2 nt overhang criterion.	-33	GATATGAATGGTGAGGACCAGTGTCAGAGGTTTGTAAGCAACAGACTAAACCTCTACTCTGGTGTTCAGACATTCTGTCT	((((.(((((.((((.(((((.((.((((((((((.........)).)))))))))).))))).))))..))))))))).	GTGAGGACCAGTGTCAGAGGTT	scaffold365	658189	658268	-				2	115	1016	0	0	4	2	3	9	78	585	133	167	1036	786	442	1617	719	98	1248	116
m0309	m0309_3p		-33	GATATGAATGGTGAGGACCAGTGTCAGAGGTTTGTAAGCAACAGACTAAACCTCTACTCTGGTGTTCAGACATTCTGTCT	((((.(((((.((((.(((((.((.((((((((((.........)).)))))))))).))))).))))..))))))))).	ACCTCTACTCTGGTGTTCAGACA	scaffold365	658189	658268	-				0	1	0	0	0	0	0	0	0	0	0	1	1	0	0	0	0	0	0	0	0
m0316	m0316_5p	Do not meet the 2 nt overhang criterion.	-30.14	TTTTTACTACCCTGGTATTTGAAATGTGCTGGTCAGTCAGAAATTAAACTAGCACTTACAGATGCTGGGAAAGTAGAAACA	((((((((..((..(((((((.((.((((((((..............)))))))))).)))))))..))..))))))))..	CCTGGTATTTGAAATGTGCTG	scaffold370	643441	643521	+		CGI_10025557	+/-	16	12	0	0	19	34	133	13	0	0	0	0	0	0	0	0	0	0	0	0	0
m0316	m0316_3p		-30.14	TTTTTACTACCCTGGTATTTGAAATGTGCTGGTCAGTCAGAAATTAAACTAGCACTTACAGATGCTGGGAAAGTAGAAACA	((((((((..((..(((((((.((.((((((((..............)))))))))).)))))))..))..))))))))..	TAGCACTTACAGATGCTGGGAA	scaffold370	643441	643521	+		CGI_10025557	+/-	489	310	0	3	290	1802	789	1236	0	0	0	0	0	0	0	0	0	0	0	0	0
m0324	m0324_5p	Too few reads, and do not meet the 5p consistent criterion.Do not meet the 5p consistent criterion.	-22.3	TGCAATTGTTAGGGTTAGCACTGGGCATGTACATACAATTTTGAATGGACATGGTCAGAGTTAGGGCTCGGAGGATTCCT	.(.((((.((.((((((((.((((.(((((.(((.((....)).))).))))).)))).))))..)))).)).)))).).	AGGGTTAGCACTGGGCATGTACA	scaffold38056	4393	4472	+				6	1	3	23	15	17	15	7	0	0	0	0	1	0	0	11	0	1	6	0	17
m0324	m0324_3p		-22.3	TGCAATTGTTAGGGTTAGCACTGGGCATGTACATACAATTTTGAATGGACATGGTCAGAGTTAGGGCTCGGAGGATTCCT	.(.((((.((.((((((((.((((.(((((.(((.((....)).))).))))).)))).))))..)))).)).)))).).	GACATGGTCAGAGTTAGGGCTCGGA	scaffold38056	4393	4472	+				0	0	0	1	0	0	0	0	0	0	0	0	0	0	0	0	0	0	0	0	0
m0338	m0338_5p	Too few reads, and do not meet the 16 nt complementary criterion.	-29.76	GACCTACTTTCCTAGGACCTACTATGTGCTGGCTTTTAATGATTTTACTAGCACTAGTCTGTGCTGGAATAGGGGGTCA	((((..((((((.((.((..((((.(((((((...............)))))))))))..)).)))))).))..)))).	CCTAGGACCTACTATGTGCT	scaffold392	613542	613620	+				19	2	0	0	21	1	8	1	0	0	0	0	0	0	0	0	0	0	0	0	0
m0338	m0338_3p		-29.76	GACCTACTTTCCTAGGACCTACTATGTGCTGGCTTTTAATGATTTTACTAGCACTAGTCTGTGCTGGAATAGGGGGTCA	((((..((((((.((.((..((((.(((((((...............)))))))))))..)).)))))).))..)))).	CACTAGTCTGTGCTGGAA	scaffold392	613542	613620	+				0	0	0	0	0	0	0	0	0	0	0	0	0	0	0	0	0	0	0	0	0
m0341	m0341_5p	Too few reads number, and do not meet the 2 nt overhang criterion.	-28.2	ATTAAGGTTCCCTGGTACCTGCTTTGTGCTTATAAGTTATTGATATGAGCACTAGCCTGTGCTGGGAAATCCCTTCTC	...(((((((((.(((((..(((..(((((((((.........))))))))).)))..))))))))))...))))...	CCTGGTACCTGCTTTGTGCTTAT	scaffold392	615566	615643	+	cluster1			8	0	0	0	21	9	1	11	2	0	0	0	0	0	0	0	0	0	0	0	0
m0341	m0341_3p		-28.2	ATTAAGGTTCCCTGGTACCTGCTTTGTGCTTATAAGTTATTGATATGAGCACTAGCCTGTGCTGGGAAATCCCTTCTC	...(((((((((.(((((..(((..(((((((((.........))))))))).)))..))))))))))...))))...	GAGCACTAGCCTGTGCTGGGAA	scaffold392	615566	615643	+	cluster1			7	0	0	0	15	34	7	1	0	0	0	0	0	0	0	0	0	0	0	0	0
m0342	m0342_5p	Too few reads. Two alternative secondary structures.	-29.6	CTTGTAATTTCCTGGTACTTGCTATGTGCTGATGTGCTACATTCATTAGCACTAGCCTGTGCTTGGAGACAATGGTCT	.......(((((.(((((..((((.(((((((((.........)))))))))))))..))))).))))).........	CCTGGTACTTGCTATGTGCT	scaffold392	616066	616143	+	cluster1			13	8	0	0	26	8	13	11	0	0	0	0	0	0	0	0	0	0	0	0	0
m0342	m0342_3p		-29.6	CTTGTAATTTCCTGGTACTTGCTATGTGCTGATGTGCTACATTCATTAGCACTAGCCTGTGCTTGGAGACAATGGTCT	.......(((((.(((((..((((.(((((((((.........)))))))))))))..))))).))))).........	TAGCACTAGCCTGTGCTTGGAG	scaffold392	616066	616143	+	cluster1			2	0	0	0	3	13	4	3	0	0	0	0	0	0	0	0	0	0	0	0	0
m0345	m0345_5p	Too few reads.	-31.82	GTATACCTTACCTGGCACTTGCTATGTGCTGGTTTTAGTTAACATCACTAGCACTAGCCTGTGCTTGGAAAGGAGTTGAC	.....((((.((.(((((..((((.((((((((.............))))))))))))..))))).)).)))).......	CCTGGCACTTGCTATGTGCTGGT	scaffold392	616609	616688	+	cluster1			0	1	0	0	1	3	2	2	0	0	0	0	0	0	0	0	0	0	0	0	0
m0345	m0345_3p		-31.82	GTATACCTTACCTGGCACTTGCTATGTGCTGGTTTTAGTTAACATCACTAGCACTAGCCTGTGCTTGGAAAGGAGTTGAC	.....((((.((.(((((..((((.((((((((.............))))))))))))..))))).)).)))).......	TAGCACTAGCCTGTGCTTGGAA	scaffold392	616609	616688	+	cluster1			4	0	0	0	7	11	7	1	0	0	0	0	0	0	0	0	0	0	0	0	0
m0348	m0348_5p	Do not meet the 2 nt overhang criterion. Two alternative secondary structures.	-30.2	ACTGTGGTTTCCCGGTACCTGCTGTGTGCTCATGTGCTAAACTCATAAGCACTAGCCTGTGCTGGGACAGTTTAAGTCC	((((.....(((((((((..((((.(((((.(((.(.....).))).)))))))))..)))))))))))))........	CCCGGTACCTGCTGTGTGC	scaffold392	617546	617624	+				6	0	0	0	42	3	2	3	0	0	0	0	0	0	0	0	0	0	0	0	0
m0348	m0348_3p		-30.2	ACTGTGGTTTCCCGGTACCTGCTGTGTGCTCATGTGCTAAACTCATAAGCACTAGCCTGTGCTGGGACAGTTTAAGTCC	((((.....(((((((((..((((.(((((.(((.(.....).))).)))))))))..)))))))))))))........	AAGCACTAGCCTGTGCTGGGACA	scaffold392	617546	617624	+				34	6	0	0	37	69	47	7	0	0	0	0	0	0	0	0	0	0	0	0	0
m0380	m0380_5p	Too few reads from 5p arm, do not meet the 2 nt overhang criterion.	-63.5	CCATCTTCGCTAGCCAAGGGTGACGATCCGCCACTCTTGAGTATAGCAGAGCGGATCGTCACCCTTGGCTAGCGAAGATGT	.((((((((((((((((((((((((((((((..((((.......)).)).)))))))))))))))))))))))))))))).	TAGCCAAGGGTGACGATCCGCC	scaffold42364	73544	73624	+		CGI_10006723	+/+	0	0	0	0	0	0	0	0	0	0	0	0	0	0	1	0	0	0	0	0	0
m0380	m0380_3p		-63.5	CCATCTTCGCTAGCCAAGGGTGACGATCCGCCACTCTTGAGTATAGCAGAGCGGATCGTCACCCTTGGCTAGCGAAGATGT	.((((((((((((((((((((((((((((((..((((.......)).)).)))))))))))))))))))))))))))))).	AGCGGATCGTCACCCTTGGCTA	scaffold42364	73544	73624	+		CGI_10006723	+/+	0	1	46	0	0	1	3	2	1	1	0	0	0	19	11	7	80	1	4	16	8
m0403	m0403_5p	Do not meet the 16 nt complementary criterion.	-22.9	GAGTACTAGATCTTTTACTGTTCTGTCGCGTAAGGACACCCTGGTCCGGTCTTGCACAGAATGTTTAACCTCTTAAAAGTACAT	..((((((((..((..((.(((((((.(((...((((......)))).....))))))))))))..))..)))....)))))..	TCTTTTACTGTTCTGTCGCGT	scaffold43894	254672	254755	-				94	15	0	28	135	71	48	56	3	3	2	0	12	1	0	2	0	0	5	0	7
m0403	m0403_3p		-22.9	GAGTACTAGATCTTTTACTGTTCTGTCGCGTAAGGACACCCTGGTCCGGTCTTGCACAGAATGTTTAACCTCTTAAAAGTACAT	..((((((((..((..((.(((((((.(((...((((......)))).....))))))))))))..))..)))....)))))..	GCACAGAATGTTTAACCTC	scaffold43894	254672	254755	-				6	1	2	0	1	0	0	0	0	0	0	0	0	0	0	1	0	0	8	0	6
m0407	m0407_5p	Too few reads from 5p arm, do not meet the 2 nt overhang criterion.	-23.7	TATTATTAGAATAGTTTAGTATTTTCAAACTGTCAAATTAAATAGCAGTTTGAACTTACATGAAGCTATTTTGAGTGGTCA	.....((((((((((((.(((..((((((((((...........))))))))))..)))...)))))))))))).......	ATAGTTTAGTATTTTCAAA	scaffold43	1214	1294	+				0	2	2	0	0	0	0	1	0	1	0	0	0	1	0	0	0	1	0	1	1
m0407	m0407_3p		-23.7	TATTATTAGAATAGTTTAGTATTTTCAAACTGTCAAATTAAATAGCAGTTTGAACTTACATGAAGCTATTTTGAGTGGTCA	.....((((((((((((.(((..((((((((((...........))))))))))..)))...)))))))))))).......	TTTGAACTTACATGAAGCTATTT	scaffold43	1214	1294	+				294	703	289	53	96	416	343	834	377	362	375	50	71	364	326	293	360	370	315	394	126
m0445	m0445_5p	Too few reads from 5p arm, do not meet the 2 nt overhang criterion. Two alternative secondary structures.	-21.9	ATCTGACTACCGGATCAAACGGCGCTCCAAAATTATACAACTTTTGGCTGGCTGTTTGAAACGGCAAATTCGAG	.........(((..(((((((((.(.((((((.........))))))..))))))))))..)))..........	CGGATCAAACGGCGCTCCAAAA	scaffold547	521682	521755	+				0	0	0	0	0	0	0	0	0	0	1	0	0	0	0	0	0	0	0	0	0
m0445	m0445_3p		-21.9	ATCTGACTACCGGATCAAACGGCGCTCCAAAATTATACAACTTTTGGCTGGCTGTTTGAAACGGCAAATTCGAG	.........(((..(((((((((.(.((((((.........))))))..))))))))))..)))..........	TTGGCTGGCTGTTTGAAACGG	scaffold547	521682	521755	+				1	12	10	0	0	1	0	6	14	10	23	4	32	14	8	4	5	0	3	21	1
m0452	m0452_5p	Too few reads for the 3p mature miRNA. Do not meet the 2 nt overhang criterion for the 3p mature miRNA.	-67.1	TCTCACAACTTCAGGGGTTCTGAGTCCACTCGTGGTTGTGGGACGCCATACGGTCACGTGTGGACTCAGGACCCCTGAAGTTGTGATA	..(((((((((((((((((((((((((((.((((..((((((...)).))))..)))).)))))))))))))))))))))))))))..	TCAGGGGTTCTGAGTCCACTC	scaffold576	3519	3606	-				9	24	0	0	0	10	12	27	4	1	8	1	6	0	0	0	0	0	0	0	0
m0452	m0452_3p		-67.1	TCTCACAACTTCAGGGGTTCTGAGTCCACTCGTGGTTGTGGGACGCCATACGGTCACGTGTGGACTCAGGACCCCTGAAGTTGTGATA	..(((((((((((((((((((((((((((.((((..((((((...)).))))..)))).)))))))))))))))))))))))))))..	GTGGACTCAGGACCCCTGA	scaffold576	3519	3606	-				0	0	0	0	0	0	0	2	0	0	0	0	0	0	0	0	0	0	0	0	0
m0535	m0535_5p	Do not meet the 2 nt overhang criterion.	-30.9	GCATGATTTAAGCATGTGCTGTGACTGCTCTGTTTAGAGAGCCCAGCGCAGACTAAGCATGTGCTTAAGTTTTGTT	(((.((((((((((((((((....((((.(((...........))).))))....)))))))))))))))).))).	AGCATGTGCTGTGACTGCTC	scaffold833	177592	177667	+				1	188	37	0	0	0	4	2	13	14	707	24	5	110	169	56	50	2	0	52	18
m0535	m0535_3p		-30.9	GCATGATTTAAGCATGTGCTGTGACTGCTCTGTTTAGAGAGCCCAGCGCAGACTAAGCATGTGCTTAAGTTTTGTT	(((.((((((((((((((((....((((.(((...........))).))))....)))))))))))))))).))).	GCGCAGACTAAGCATGTGCTT	scaffold833	177592	177667	+				0	34	13	0	0	0	1	4	6	8	67	3	6	52	46	29	14	0	0	21	6
m0538	m0538_5p	Too few reads from 5p arm, do not meet the 16 nt complementary criterion. Two alternative secondary structures.	-21.8	TACAGTCTCTTGCTTGGAAGGAGTTGATGCAGGTACTGGTGGTTTGGTTTTCACTCTTCTTTTCAGTTTGACTGTACCTG	(((((((....(((..(((((((.(((.((....((.....))...))..)))..)))))))..)))..)))))))....	TGCTTGGAAGGAGTTGATGCA	scaffold852	4788	4867	-				0	1	0	0	1	1	0	1	1	0	1	0	0	0	0	0	0	0	2	0	1
m0538	m0538_3p		-21.8	TACAGTCTCTTGCTTGGAAGGAGTTGATGCAGGTACTGGTGGTTTGGTTTTCACTCTTCTTTTCAGTTTGACTGTACCTG	(((((((....(((..(((((((.(((.((....((.....))...))..)))..)))))))..)))..)))))))....	TTTTCACTCTTCTTTTCAGTTTG	scaffold852	4788	4867	-				42	2	3	31	34	11	11	2	2	0	0	0	0	0	0	6	0	1	36	0	35
m0556	m0556_5p	Too few reads for the 3p mature miRNA. Do not meet the 2 nt overhang criterion.	-28.52	GATGAGATTGTTTGGCACCTTGTGTGAACTGGTTCTCAATCAAAATACCAGATCCATTGGGAACCAAACAATCCACTCCT	((((.((((((((((..(((.(((.((.(((((.............))))).))))).)))..)))))))))))).))..	TTTGGCACCTTGTGTGAACT	scaffold917	201204	201283	-		CGI_10011087	-/+	56	24	0	0	84	84	29	146	0	1	0	0	1	0	0	0	0	0	0	0	0
m0556	m0556_3p		-28.52	GATGAGATTGTTTGGCACCTTGTGTGAACTGGTTCTCAATCAAAATACCAGATCCATTGGGAACCAAACAATCCACTCCT	((((.((((((((((..(((.(((.((.(((((.............))))).))))).)))..)))))))))))).))..	CAGATCCATTGGGAACCAAACA	scaffold917	201204	201283	-		CGI_10011087	-/+	1	0	0	0	0	0	0	0	0	0	0	0	0	0	0	0	0	0	0	0	0
m0571	m0571_5p	Do not meet the 2 nt overhang criterion. Two alternative secondary structures.	-39.2	TTTTTCTGCGAGGCGAGCCTAAACGATTCCGCTTTTGTTCAATTTCAATGTTAAAGTGCCGATTCGTTAGGGCTTGCCACGTAGGGAGGTG	(((..(((((.(((((((((.(((((.((((((((....((.......))..))))))..)).))))).))))))))).)))))..)))..	AGGCGAGCCTAAACGATTCCG	scaffold960	301280	301370	+				7	618	816	0	0	5	5	41	333	325	1245	137	299	1270	632	655	1559	16	28	527	162
m0571	m0571_3p		-39.2	TTTTTCTGCGAGGCGAGCCTAAACGATTCCGCTTTTGTTCAATTTCAATGTTAAAGTGCCGATTCGTTAGGGCTTGCCACGTAGGGAGGTG	(((..(((((.(((((((((.(((((.((((((((....((.......))..))))))..)).))))).))))))))).)))))..)))..	CGATTCGTTAGGGCTTGCCACG	scaffold960	301280	301370	+				28	402	72	0	6	11	11	283	283	248	432	96	197	159	107	69	219	2	3	76	25
