# Supplementary material for: Identification of Conserved and Novel MicroRNAs in the Pacific Oyster Crassostrea gigas by Deep Sequencing
Source: PLoS One. 2014 Aug 19;9(8):e104371. doi: 10.1371/journal.pone.0104371 (PMC4138081; doi:10.1371/journal.pone.0104371)
Supplement: Table S8 — The BLAST hits of mir-184 in the oyster genome. (XLSX) [file pone.0104371.s006.xlsx]

## Sheet: Sheet1
Table S8 | The blast result of mir-184.
scaffold ID	subject start	subject end	strand	subject sequence	predicted mir-184
scaffold121	718110	718197	-	ACATTCGTCACAGTGACATTCAAACACTGGACGGAAGTCTGATAAGGGATTGCTAAGGAAACTTCTTCACGATGTCAACAAAACTTCT	TGGACGGAAGTCTGATAAGGGA
scaffold121	718135	718222	-	TACAAACGTTGCGTTTCCTTGTCACACATTCGTCACAGTGACATTCAAACACTGGACGGAAGTCTGATAAGGGATTGCTAAGGAAACT	TGGACGGAAGTCTGATAAGGGA
scaffold121	718254	718341	-	GTTGCGTTTCCTTGTCACACATTCGTCACAGTGGCATTCAAACACTGGACGGAAGTCTGATAAGGGATCGCTAAACGAACTTCTTCAT	TGGACGGAAGTCTGATAAGGGA
scaffold121	718382	718469	-	TTGTTGCGTTTCCTTGTCACACATTCGTCACAGTGGCATTCAAACACTGGACGGAAGTCTGATAAGGGATCGCTAAGGGAACTTCTTC	TGGACGGAAGTCTGATAAGGGA
scaffold121	718522	718609	-	ACAAATACAACTTGTTGCGTTTCCTTGTCACACATTCGTCACAGTGTCAATTAAACACTGGACGGAAGTCTGATAAGGGATTGCTAAG	TGGACGGAAGTCTGATAAGGGA
scaffold121	718631	718719	-	GTTTCCTTGTCACACATTCGTCACAGTGACATTTAAACACTGGACGGAAGTCTGATAAGGGATTGCTAAGCGAACTTCTTTATGATGTC	TGGACGGAAGTCTGATAAGGGA
scaffold121	718643	718730	-	CAACTTGTTGCGTTTCCTTGTCACACATTCGTCACAGTGACATTTAAACACTGGACGGAAGTCTGATAAGGGATTGCTAAGCGAACTT	TGGACGGAAGTCTGATAAGGGA
scaffold121	718771	718857	-	CAACCTGTTGCGTTTCCTTGTCACACATTCGTCACAGTGACATTCAAACACTGGACGGAATCTGATAAGGGATTGCTAAGCGAACTT	TGGACGGAATCTGATAAGGGA
scaffold121	718898	718985	-	CAACGTGTTGCGTTTCCTTGTCGCACATTCGCCACAGTGTCATTTAAACACTGGACGGAAGTCTGATAAGGGATCGCCAAGGGAACTT	TGGACGGAAGTCTGATAAGGGA
scaffold121	719026	719113	-	CAACTTGTTGCGTTTCCATGTCACACATTCGTCACAGTGTCATTCAAACACTGGACGGAAGTCTGATAAGGGATTGCTAAGGGAACTT	TGGACGGAAGTCTGATAAGGGA
scaffold121	719154	719241	-	CAACTTGTTGCGTTTCCATGTCACACATTCGTCACAGTGTCATTCAAACACTGGACGGAAGTCTGATAAGGGATTGCTAAGCGAACTT	TGGACGGAAGTCTGATAAGGGA
scaffold121	719274	719361	-	TGCGTTTCCATGTCACACATTCGTCACAGTGTCATTCAAACACTGGACGGAAGTCTGATAAGGGATTGCTAAGCGAACTTCTTCATGA	TGGACGGAAGTCTGATAAGGGA
scaffold121	719409	719496	-	CAACGTGTTGCGTTTCCTTGTCACACATTCGTCACAGTGACATTCAAACACTGGACGGAAGTCTGATAAGGGAACGCTAAGGGAACTT	TGGACGGAAGTCTGATAAGGGA
scaffold121	719537	719624	-	AAATTGGATGCGTTTCCTTGTCACACATTCGTCACAGTGGCATTCAAATACTGGACGGAAGTCTGATAAGGGATCGCTAATGGAACTT	TGGACGGAAGTCTGATAAGGGA
scaffold121	719665	719752	-	CAACTTGTTGCGTTTCCTTATCACTCATTCGTCACAGTGTCATTCAAACACTGGACGGAAGTCTGATAAGGGATTGCTAAGGGAACTT	TGGACGGAAGTCTGATAAGGGA
scaffold121	719785	719872	-	TGCGTTTCCTTGTCACACATTCGTCACAGTGTCATTCAATCACTGGACGGAAGTCTGATAAGGGATCGCTAAGGGAACTTCTTCATGA	TGGACGGAAGTCTGATAAGGGA
scaffold121	719921	720008	-	CAACGTGTTGCGTTTCCTTGTCACACATTCGTCACAGTGACATTCAAACACTGGACGCAAGTCTGATAAGGGATCGCTAAGGGAACTT	TGGACGCAAGTCTGATAAGGGA
scaffold121	720049	720136	-	CAACTTGTTGCGTTTCCTTGTCACGCATTCGTCACAGTGTCATTCAAACACTGGACGGAAGTCTGATAAGGGATCGCTAAGGGAACTT	TGGACGGAAGTCTGATAAGGGA
scaffold121	720169	720256	-	TGCGTTTCCATGTCACATATTCGTCACAGTGTCATTCAAACACTGGACGGAAGTCTGATAAGGGATCGCTAAGGGAACTTCTTCATGA	TGGACGGAAGTCTGATAAGGGA
scaffold121	720289	720377	-	TCCTTGTCACACATTCGTCACAGTGACATTCAAACACTGGACGGAAGTCTGATAAGGGATCGCACAGGGAACTTCTTCATGATGTCAAG	TGGACGGAAGTCTGATAAGGGA
scaffold121	720318	720405	-	ACAGATAACAAATACAACGTGTTGCGTTTCCTTGTCACACATTCGTCACAGTGACATTCAAACACTGGACGGAAGTCTGATAAGGGAT	TGGACGGAAGTCTGATAAGGGA
scaffold121	720432	720519	-	AAATTGGATGCGTTTCCTTGTCACACATTCGTCACAGTGGCATTCAAACACTGGACGGAAGTCTGATAAGGGATCGCTAATGGAACTT	TGGACGGAAGTCTGATAAGGGA
scaffold121	720433	720521	-	TAAAATTGGATGCGTTTCCTTGTCACACATTCGTCACAGTGGCATTCAAACACTGGACGGAAGTCTGATAAGGGATCGCTAATGGAACT	TGGACGGAAGTCTGATAAGGGA
scaffold121	720560	720647	-	CAACTTGTTGCGTTTCCTTATCACTCATTCGTCACAGTGTCATTCAAACACTGGACGGAAGTCTGATAAGGGATTGCTAAGGGAACTT	TGGACGGAAGTCTGATAAGGGA
scaffold121	720702	720789	-	ACAGATAACAAATACAACGTGTTGCGTTTCCTTGTCACACATTCGTCACAGTGACATTCAAACACTGGACGGAATTCTGATAAGGGAT	TGGACGGAATTCTGATAAGGGA
scaffold121	720810	720897	-	GTTGCATTTCCTTGTCACTCATTCGTCACAGTGTCATTCAAACACTAGACGGAAGTCTGATAAGGGATCGCTTAGGGAACTTCTTCAT	TAGACGGAAGTCTGATAAGGGA
scaffold121	720944	721031	-	CAACGTGTTGCGTTTCCTTGTCACAACTTAGTCACAGGGACATTTAAACACTGGACGGAAGCCTTATAAGGGATCGCTAAGGGAACTT	TGGACGGAAGCCTTATAAGGGA
scaffold121	721072	721159	-	CAACTTGTTGCGTTTCCATGTCACACATTCGTCACAGTGACATTCAAACACTGGACGGAAGCCTGATAAGGGATCGCTAAGGGAACTT	TGGACGGAAGCCTGATAAGGGA
scaffold121	721191	721278	-	TGCGTTTCCTTGTCACACATTCGTCACAGTGTCATTCAAACACTGGACGGAAGTCTGATAAGGGATCGACAAGCGAACTTCTTCATGA	TGGACGGAAGTCTGATAAGGGA
scaffold121	721311	721399	-	TCCTTGTCATACATTCGTCACAGTGTCATTCAAACACTGGACGGAGGTCTGATAAGGGATCGCCAAGGGAACTTTTTCACAATGTCATC	TGGACGGAGGTCTGATAAGGGA
scaffold121	721326	721413	-	CAACTTGTTGTGTTTCCTTGTCATACATTCGTCACAGTGTCATTCAAACACTGGACGGAGGTCTGATAAGGGATCGCCAAGGGAACTT	TGGACGGAGGTCTGATAAGGGA
scaffold121	721438	721526	-	CCTTGTCACTCATTCGTCACAGTGACATTTAAACACTGGACGGAAGTCTGATAAGGGATCGCCAAGGGAACTTCTTCATTATGTAATCA	TGGACGGAAGTCTGATAAGGGA
scaffold121	721454	721541	-	CAACTTGTTGCGTTTCCTTGTCACTCATTCGTCACAGTGACATTTAAACACTGGACGGAAGTCTGATAAGGGATCGCCAAGGGAACTT	TGGACGGAAGTCTGATAAGGGA
scaffold121	721585	721672	-	CAACCTGTTGCGTTTCCTTGTCACACATTCGTCACAGTGACATTCAAACACTGGACGGAAGTCTGATAAGGGATTGCTAAGGGAACTT	TGGACGGAAGTCTGATAAGGGA
scaffold121	721698	721786	-	TCCTTGTCACACATTCGTCACAGTGTCATTCAAACACTGGACGGAGGTCTGATAAGGGATCGCCAAGGGAACTTTTTCACAATGTCATC	TGGACGGAGGTCTGATAAGGGA
scaffold121	721713	721800	-	CAACTTGTTGCATTTCCTTGTCACACATTCGTCACAGTGTCATTCAAACACTGGACGGAGGTCTGATAAGGGATCGCCAAGGGAACTT	TGGACGGAGGTCTGATAAGGGA
scaffold121	721825	721913	-	CCTTGTCACACATTCGTCACAGTGACATTCAAACACTGGACGGAAGTCTGATAAGGGATCGCTAAGGGAACTTCTTCACGATGTCAAGA	TGGACGGAAGTCTGATAAGGGA
scaffold121	721841	721928	-	CAACGTGTTGCGTTTCCTTGTCACACATTCGTCACAGTGACATTCAAACACTGGACGGAAGTCTGATAAGGGATCGCTAAGGGAACTT	TGGACGGAAGTCTGATAAGGGA
scaffold121	721972	722059	-	CAACCTGTTGCGTTTCCTTGTCACACATTCGTCACAGTGACATTCCAACACTGGACGGAAGTCTGATAAGGGATTGCTAAGGGAACTT	TGGACGGAAGTCTGATAAGGGA
scaffold121	722085	722173	-	TCCTTGTCACACATTCGTCACAGTGACATTCAAACACTGGACGGAAGTCTGATAAGGGATCGCCAAGGGAACTTTTTCATAATGTCATC	TGGACGGAAGTCTGATAAGGGA
scaffold121	722100	722187	-	CAACTTGTTGCGTTTCCTTGTCACACATTCGTCACAGTGACATTCAAACACTGGACGGAAGTCTGATAAGGGATCGCCAAGGGAACTT	TGGACGGAAGTCTGATAAGGGA
scaffold121	722228	722315	-	CAACTTGTTGCGTTTCCATGTCACACATTTGTCACAGTGTCATTCAAACACTGGACGGAAGTTTGATAAGGGATCGCTAAGGGAACTT	TGGACGGAAGTTTGATAAGGGA
scaffold121	722344	722431	-	TTTCCTTGTCACACATTCGTCACAGTGACATTCAAACACTGGACGGAAGTCTGATAAGGGATTTCTAAGCGAACTTCTTCATGATGTC	TGGACGGAAGTCTGATAAGGGA
scaffold121	722478	722565	-	GTTGCGTTTCCTTGTCACACATTCGTCCCAGTGTCATTCAAACACTGGACGGAAGGTTGATAAGGAATCGCCAAGGGAACTTCTTAAT	TGGACGGAAGGTTGATAAGGAA
scaffold43150	63164	63251	-	CCCCCTCTCACACATTCGTCACAGTGACATTAAAACACTGGACGGAAGTCTGATAAGGGACTGCTAAGGAAACTTCTTCATGATGTAA	TGGACGGAAGTCTGATAAGGGA
scaffold43150	63192	63280	-	GCTTGTAGTTAGTTAATTTCTTTATGCGTCCCCCTCTCACACATTCGTCACAGTGACATTAAAACACTGGACGGAAGTCTGATAAGGGA	TGGACGGAAGTCTGATAAGGGA
scaffold43150	63436	63523	-	TCACACATTCGTCACAGTGGCATTCAAACACTGGACGGAAGTCTGATAAGGGACTGCTAAGGGAACTTCTTCAAAATGCCTAGAAAAC	TGGACGGAAGTCTGATAAGGGA
scaffold43150	63471	63559	-	GCTTGTAGTTAGTTAATTTCTTTATGCGTTCCCCTCTCACACATTCGTCACAGTGGCATTCAAACACTGGACGGAAGTCTGATAAGGGA	TGGACGGAAGTCTGATAAGGGA
scaffold43150	63730	63817	-	TGTCTGTGTTTCCTTGTCATACATTCGTCACAGTGGCATTCAAACACTGGACGGAAGTCTGATAAGGGATCGCTAAGGAACTTCTTCA	TGGACGGAAGTCTGATAAGGGA
scaffold43150	64017	64104	-	CGTATCATACATTCGTCACAGTGACATTAAAACACTGGACGGAAGTCTGATAAGGGATCGCTAAAGGAACCTCTTCATAATGTCAAAG	TGGACGGAAGTCTGATAAGGGA
scaffold43150	64036	64124	-	TTAATTTCTTAATGCGTTCCCGTATCATACATTCGTCACAGTGACATTAAAACACTGGACGGAAGTCTGATAAGGGATCGCTAAAGGAA	TGGACGGAAGTCTGATAAGGGA
scaffold43150	64357	64444	-	TCCCCTCTCACACATTCGTCATAGTGACACTCAAACACTGGACGGAAGTCTGATAAGGGATCGCTAAGGGCACTTCTTCAAAAGTCAA	TGGACGGAAGTCTGATAAGGGA
scaffold43150	64377	64465	-	TTAGTTAAGTCCTTTATGCGTTCCCCTCTCACACATTCGTCATAGTGACACTCAAACACTGGACGGAAGTCTGATAAGGGATCGCTAAG	TGGACGGAAGTCTGATAAGGGA
scaffold43150	65000	65087	-	CTCCTCAAACATTCGTCACAATGACATTAAAACATTGGACGGAAGTCTGATAAGGGATCGCTAAAGGAAACTTCTTCATGATGTCAAA	TGGACGGAAGTCTGATAAGGGA
scaffold43150	65014	65102	-	TCCTTTATGCGTTCCCTCCTCAAACATTCGTCACAATGACATTAAAACATTGGACGGAAGTCTGATAAGGGATCGCTAAAGGAAACTTC	TGGACGGAAGTCTGATAAGGGA
scaffold43150	65278	65365	-	TTCTCATACATTCGTCACAGTGACATTAAAACACTGGACGGAAGTCTGATAAGGGATCGCTAAGGGATCTTCTTCGAAATGTCAAGAT	TGGACGGAAGTCTGATAAGGGA
scaffold43150	65300	65388	-	AGTTCATTTCTTTATGCGTTCCCTTCTCATACATTCGTCACAGTGACATTAAAACACTGGACGGAAGTCTGATAAGGGATCGCTAAGGG	TGGACGGAAGTCTGATAAGGGA
scaffold43150	65447	65533	-	AATTAAACCTTGATATGTTTCCATGTCACACATTCGTCACAGTGACATTAAACATTGGACGGAAGTCTGATGAGGGGTCATGCGGTT	TGGACGGAAGTCTGATGAGGGG
scaffold43150	66034	66121	-	TGTATGTGTTCCCTTATCACACCTTCGTCACAGTGACATTAAAACACTGGACGGAATTCTGATAAGGGTTCACATTCTACCATTCTTC	TGGACGGAATTCTGATAAGGGT
scaffold43150	66291	66379	-	AATTCCTTTATGCGTTCCCTCCTCAAACATTCGTCACAATGACATTTAAACATTGGACGGAGGTCTGATAAGGGATCGCTGAAGGAAAC	TGGACGGAGGTCTGATAAGGGA
scaffold43150	66561	66648	-	TGCGTTCCCTTCTCATACATTCGTCACAGTGACATTCAAACACTGGACGGAAGTCTGATAAGGGTTCGCTGGGGGATCTTCTTCGTTA	TGGACGGAAGTCTGATAAGGGT
scaffold43150	66578	66666	-	TTGAAGTTAATTTCTTTATGCGTTCCCTTCTCATACATTCGTCACAGTGACATTCAAACACTGGACGGAAGTCTGATAAGGGTTCGCTG	TGGACGGAAGTCTGATAAGGGT
scaffold43150	66905	66992	-	GTTGCGTTTCCTTGTCACACATCCGTCACAGTGACATTAAAACACTGGACGGAAGTCTGATAAGGGATCGCTAAGGGAACTTCTTCAT	TGGACGGAAGTCTGATAAGGGA
scaffold43150	67025	67113	-	CCTTGTCATACATTCGTCACAGTGACATTCAAACACTGGACGGAAGTCTGATAAGGGATCGCTATGGGAACTTCTTCATGATGTCAGAA	TGGACGGAAGTCTGATAAGGGA
scaffold43150	67041	67128	-	CAACTGGTTGCGTTTCCTTGTCATACATTCGTCACAGTGACATTCAAACACTGGACGGAAGTCTGATAAGGGATCGCTATGGGAACTT	TGGACGGAAGTCTGATAAGGGA
scaffold43150	67167	67253	-	TTCGTCACAGTGACATTCAACACTGGACGGAAGTCTGATAAGGGATCGCTAAGGGAACTTCTTCATAATGCCCAGAAAACGTCATAA	TGGACGGAAGTCTGATAAGGGA
scaffold43150	67574	67661	-	TAGGGAATCAAAGTGTGTTTCCTTGTCACACATTCGTCACAGTGACATTAAAACATTGGACGGAAGTCTGATGAGGGTTCACGCAGTT	TGGACGGAAGTCTGATGAGGGT
