# Supplementary material for: Identification of Conserved and Novel MicroRNAs in the Pacific Oyster Crassostrea gigas by Deep Sequencing
Source: PLoS One. 2014 Aug 19;9(8):e104371. doi: 10.1371/journal.pone.0104371 (PMC4138081; doi:10.1371/journal.pone.0104371)
Supplement: Table S10 — The Pearson correlation coefficient between miRNA expression and host genes. The expression level of the host genes were from the literature and were measured with RPKM (Zhang et. al. 2012). The RNAs used for miRNA sequencing in this study and those used in the RNA sequencing in the previous report were from the same samples. The correspondence of the sample names in this study and the previous report are as follows: s01.E_RPM - E_RPKM, s02.B_RPM - B_RPKM, s04.T2_RPM - T2_RPKM, s05.D_RPM - D1_RPKM, s06.U_RPM - U2_RPKM, s08.P2_RPM - P1_RPKM, s09.S_RPM - S_RPKM, s10.J_RPM - J_RPKM, t01.Mao_RPM - Man1_RPKM, t02.Mai_RPM - Man2_RPKM, t03.Dgl_RPM - Dgl_RPKM, t04.Gil_RPM - Gil_RPKM, t05.Amu_RPM - Amu_RPKM, t06.Hem_RPM - Hem_RPKM, t07.Lpa_RPM - Lpa_RPKM, t08.Fgo_RPM - Fgo_RPKM. (XLSX) [file pone.0104371.s007.xlsx]

## Sheet: Sheet1
Table S10 | The Pearson correlation coefficient between miRNA expression and host gene
Precursor ID	mature microRNA ID3	homologues	family	Free energy	Hairpin precursor		Secondary structure	Mature miRNA	Scaffold the hairpin located in oyster genome version 1	Start	End	Strand	Cluster	Age	phylostrum*	Host gene (Crassostrea gigas genome version 1)	Hairpin strand/host gene strand	r	P-value	s01.E_RPM	s02.B_RPM	s04.T2_RPM	s05.D_RPM	s06.U_RPM	s08.P2_RPM	s09.S_RPM	s10.J_RPM	t01.Mao_RPM	t02.Mai_RPM	t03.Dgl_RPM	t04.Gil_RPM	t05.Amu_RPM	t06.Hem_RPM	t07.Lpa_RPM	t08.Fgo_RPM	E_RPKM	B_RPKM	T2_RPKM	D1_RPKM	U2_RPKM	P1_RPKM	S_RPKM	J_RPKM	Man1_RPKM	Man2_RPKM	Dgl_RPKM	Gil_RPKM	Amu_RPKM	Hem_RPKM
cgi-miR-92a	cgi-miR-92a-5p			-41.3	CTTCCCCCAGAGACTGGGGAGGGTGAAATGCAGTGCATGCTCCTTCTGTATTGCACCCGTCCCGGCCTGTGGGTGGGG	78	..(((((((.((.(((((..(((((.(((((((............))))))).)))))..))))).)).)))).))).	AGACTGGGGAGGGTGAAATGCA	C33654	9461	9538	+		2	Bilateria	CGI_10001111	+/+	0.881771	3.02333e-06	126.64	667.71	165.8	218.95	78.36	39.48	30.48	6.38	2.2	1.61	4.39	8.62	0.25	3.47	3	2.13	8.08726	69.7603	5.52314	10.3746	8.2106	4.99074	8.57869	5.51983	3.44183	1.99107	8.3161	5.11244	2.30472	10.8329
cgi-miR-92a	cgi-miR-92a-3p	ame-miR-92b	mir-25	-41.3	CTTCCCCCAGAGACTGGGGAGGGTGAAATGCAGTGCATGCTCCTTCTGTATTGCACCCGTCCCGGCCTGTGGGTGGGG	78	..(((((((.((.(((((..(((((.(((((((............))))))).)))))..))))).)).)))).))).	TATTGCACCCGTCCCGGCCT	C33654	9461	9538	+		2	Bilateria	CGI_10001111	+/+	0.728281	0.00108442	5220.35	6184.09	662.66	485.73	409.1	549.27	327.64	179.33	177.28	154.68	285.54	567.92	19.34	440	676.66	576.34	8.08726	69.7603	5.52314	10.3746	8.2106	4.99074	8.57869	5.51983	3.44183	1.99107	8.3161	5.11244	2.30472	10.8329
cgi-miR-2722	cgi-miR-2722-5p			-39.4	AATTTGTTGGAAAGGTGTTTCACAGGCGCTACATTGGAGATGACGTGGCGCCGTGTAAACACCTACCCGACAGGTCA	77	.(((((((((..(((((((((((.((((((((.((......)).))))))))))).))))))))..)))))))))..	AAAGGTGTTTCACAGGCGCTAC	scaffold1347	252931	253007	+		7	Mollusca	CGI_10012979	+/+	0.613882	0.0102322	0	0	1.05	0.73	4.98	25.64	45.72	7.94	21.32	16.87	34.78	56.09	0.74	52.43	35.12	53.9	0	0.0240784	0.0378713	0.054161	0.750116	5.7053	1.73597	1.59028	1.062	1.63213	1.56577	5.29962	0.196076	1.16528
cgi-miR-2722	cgi-miR-2722-3p	lgi-miR-2722	mir-2722	-39.4	AATTTGTTGGAAAGGTGTTTCACAGGCGCTACATTGGAGATGACGTGGCGCCGTGTAAACACCTACCCGACAGGTCA	77	.(((((((((..(((((((((((.((((((((.((......)).))))))))))).))))))))..)))))))))..	TGGCGCCGTGTAAACACCTACC	scaffold1347	252931	253007	+		7	Mollusca	CGI_10012979	+/+	0.333968	0.203554	0	0	0	0.49	2.08	7.27	4.76	0.71	3.66	3.32	11.19	13.99	0.33	35.69	11.56	18.68	0	0.0240784	0.0378713	0.054161	0.750116	5.7053	1.73597	1.59028	1.062	1.63213	1.56577	5.29962	0.196076	1.16528
cgi-miR-29-1	cgi-miR-29-1-5p			-28.5	CTGTAGGTCCCTGGTTTCAAGTGGTGAATAGATTTTGGAGTGAAAATACTGTCTAGCACCATTTGAAATCAGTGCATCTTTTA	83	....((((.(((((((((((((((((.(((((((((......))))).))))....)))))))))))))))).).))))....	CTGGTTTCAAGTGGTGAATA	scaffold145	184789	184871	+	cluster3	2	Bilateria	CGI_10026551	+/+	0.715843	0.00145813	0	22.54	20.95	27.99	5.12	3.99	5.71	1.13	0.31	0.28	0.6	0.75	0	0.95	1.28	0	2.99709	52.2412	57.2174	128.432	70.7033	62.9058	51.7252	29.3985	19.9895	13.4434	23.8931	61.6703	2.60321	7.46619
cgi-miR-29-1	cgi-miR-29-1-3p	hsa-miR-29b-3p	mir-29	-28.5	CTGTAGGTCCCTGGTTTCAAGTGGTGAATAGATTTTGGAGTGAAAATACTGTCTAGCACCATTTGAAATCAGTGCATCTTTTA	83	....((((.(((((((((((((((((.(((((((((......))))).))))....)))))))))))))))).).))))....	TAGCACCATTTGAAATCAGT	scaffold145	184789	184871	+	cluster3	2	Bilateria	CGI_10026551	+/+	0.634631	0.00728564	112.57	92.97	266.9	232.46	131.11	203.89	192.39	103.49	56.66	40.19	122.35	410.76	8.1	42.33	361.88	60.84	2.99709	52.2412	57.2174	128.432	70.7033	62.9058	51.7252	29.3985	19.9895	13.4434	23.8931	61.6703	2.60321	7.46619
cgi-miR-29-2	cgi-miR-29-2-5p			-27.7	TGGCTGACAGCCTGGTCTCATGTGGTGAATAGATGGAAACAAGTTCTAGCACCATTTGAAATCAGTTTGTCTGAGT	76	.....(((((.(((((.(((.((((((..((((((....))...)))).)))))).))).))))).))))).....	CTGGTCTCATGTGGTGAATAGA	scaffold145	188902	188977	+	cluster3	2	Bilateria	CGI_10026551	+/+	0.559912	0.022353	0	19.72	27.5	16.07	2.49	5.39	5.71	0.99	0.52	0.38	0.6	2.75	0.08	0.63	1.07	0	2.99709	52.2412	57.2174	128.432	70.7033	62.9058	51.7252	29.3985	19.9895	13.4434	23.8931	61.6703	2.60321	7.46619
cgi-miR-29-2	cgi-miR-29-2-3p	hsa-miR-29b-3p	mir-29	-27.7	TGGCTGACAGCCTGGTCTCATGTGGTGAATAGATGGAAACAAGTTCTAGCACCATTTGAAATCAGTTTGTCTGAGT	76	.....(((((.(((((.(((.((((((..((((((....))...)))).)))))).))).))))).))))).....	TAGCACCATTTGAAATCAGT	scaffold145	188902	188977	+	cluster3	2	Bilateria	CGI_10026551	+/+	0.634631	0.00728564	112.57	92.97	266.9	232.46	131.11	203.89	192.39	103.49	56.66	40.19	122.35	410.76	8.1	42.33	361.88	60.84	2.99709	52.2412	57.2174	128.432	70.7033	62.9058	51.7252	29.3985	19.9895	13.4434	23.8931	61.6703	2.60321	7.46619
cgi-miR-2a	cgi-miR-2a-5p			-33.7	TGGTGTGGACCAATCAAAGTTGTTGTGATGTGTGAGTTACTGACCATATCACAGCACGCTTTGATGGCTTCACAGACCC	79	.(((((((((((.((((((((((((((((((((.((...)).).)))))))))))).)))))))))).)))))..))).	CAATCAAAGTTGTTGTGATGTG	scaffold1503	13863	13941	-	cluster5	3	Protostomia	CGI_10009524	-/-	0.913093	3.02712e-07	14.07	2797.63	63.12	34.08	11.77	6.8	4.76	4.54	0.84	1.71	2.12	5.5	0.74	3.79	1.5	2.13	54.0102	217.633	58.6889	48.6829	42.1315	35.635	47.4832	28.0807	20.3684	20.5548	31.9532	28.4359	19.5989	55.1592
cgi-miR-2a	cgi-miR-2a-3p	cte-miR-2a	mir-2	-33.7	TGGTGTGGACCAATCAAAGTTGTTGTGATGTGTGAGTTACTGACCATATCACAGCACGCTTTGATGGCTTCACAGACCC	79	.(((((((((((.((((((((((((((((((((.((...)).).)))))))))))).)))))))))).)))))..))).	TATCACAGCACGCTTTGATGGCT	scaffold1503	13863	13941	-	cluster5	3	Protostomia	CGI_10009524	-/-	0.791809	0.000177059	393.99	549.38	195.66	75.34	14.54	25.95	33.34	12.19	12.65	12.42	10.28	11.24	10.33	30.95	8.89	26.68	54.0102	217.633	58.6889	48.6829	42.1315	35.635	47.4832	28.0807	20.3684	20.5548	31.9532	28.4359	19.5989	55.1592
cgi-miR-2b	cgi-miR-2b-5p			-34.12	GCGTGTCTGTCAGTCAAAGCTGCTGTGAACTGTGACCAGAAAATTCAGATCACAGCACGCTTTGATGGCTGGAACTGCAT	80	(((..(((((((.(((((((((((((((.(((.............))).)))))))).))))))))))).)))..)))..	CAGTCAAAGCTGCTGTGAACT	scaffold1503	15152	15231	-	cluster5	3	Protostomia	CGI_10009524	-/-	0.920588	1.52928e-07	0	107.06	16.24	12.29	6.78	2.27	8.57	3.83	1.36	1.61	1.81	4	0.91	8.84	2.46	2.13	54.0102	217.633	58.6889	48.6829	42.1315	35.635	47.4832	28.0807	20.3684	20.5548	31.9532	28.4359	19.5989	55.1592
cgi-miR-2b	cgi-miR-2b-3p	isc-miR-2b	mir-2	-34.12	GCGTGTCTGTCAGTCAAAGCTGCTGTGAACTGTGACCAGAAAATTCAGATCACAGCACGCTTTGATGGCTGGAACTGCAT	80	(((..(((((((.(((((((((((((((.(((.............))).)))))))).))))))))))).)))..)))..	GATCACAGCACGCTTTGATGGCT	scaffold1503	15152	15231	-	cluster5	3	Protostomia	CGI_10009524	-/-	0.590788	0.0145363	267.35	200.03	33	25.44	12.04	19.39	44.76	14.03	9.51	7.39	8.02	7.62	10.33	31.9	8.14	18.14	54.0102	217.633	58.6889	48.6829	42.1315	35.635	47.4832	28.0807	20.3684	20.5548	31.9532	28.4359	19.5989	55.1592
cgi-miR-87	cgi-miR-87-5p			-31.1	CTAGCCTGGTACGCCTGTTATTTTGACTCATACCTTATATATTTGTACAGGTGAGCAAAGTTTCAGGTGTGTTAGTCTGTGG	82	.(((.((..((((((((..((((((.(((..((((((((....)))).)))))))))))))..))))))))..)).)))...	ACGCCTGTTATTTTGACTCATACCT	scaffold1600	146051	146132	+		3	Protostomia	CGI_10013037	+/+	-0.589764	0.0147552	28.14	5.63	4.45	7.55	8.86	8.44	6.67	2.55	2.72	2.65	4.39	4.75	1.07	10.42	3	9.07	0.0807572	0.353276	0.524773	3.57589	3.35409	9.36601	8.05016	8.89853	9.32007	10.7233	7.27471	8.48403	10.732	1.08834
cgi-miR-87	cgi-miR-87-3p	cel-miR-87-3p	mir-87	-31.1	CTAGCCTGGTACGCCTGTTATTTTGACTCATACCTTATATATTTGTACAGGTGAGCAAAGTTTCAGGTGTGTTAGTCTGTGG	82	.(((.((..((((((((..((((((.(((..((((((((....)))).)))))))))))))..))))))))..)).)))...	GTGAGCAAAGTTTCAGGTGTGT	scaffold1600	146051	146132	+		3	Protostomia	CGI_10013037	+/+	-0.118389	0.661498	351.78	433.87	22	86.41	231.76	287.46	861.01	190.95	73.8	57.25	120.23	84.83	82.98	105.18	78.69	216.66	0.0807572	0.353276	0.524773	3.57589	3.35409	9.36601	8.05016	8.89853	9.32007	10.7233	7.27471	8.48403	10.732	1.08834
cgi-miR-12	cgi-miR-12-5p	dme-miR-12-5p	mir-12	-33.8	CCATTGTGAGTGAGTATTACATCAGGTACTGAGTGAAAGTAGTTCAGTACCTTCTGTGATATTCTTACACAGTGAGT	77	.(((((((...((((((((((..((((((((((.........))))))))))..))))))))))...)))))))...	TGAGTATTACATCAGGTACT	scaffold1785	68044	68120	-	cluster6	3	Protostomia	CGI_10024355	-/-	0.533192	0.0314217	295.49	383.16	129.13	263.98	769.89	733.15	909.59	473.48	370.77	204.06	3207.76	917.97	26.36	92.23	1631.8	3263.27	3.36909	20.8792	25.57	78.3714	70.9999	63.4372	71.0817	67.0202	20.2003	17.1334	74.3925	32.6585	7.54489	16.0544
cgi-miR-12	cgi-miR-12-3p			-33.8	CCATTGTGAGTGAGTATTACATCAGGTACTGAGTGAAAGTAGTTCAGTACCTTCTGTGATATTCTTACACAGTGAGT	77	.(((((((...((((((((((..((((((((((.........))))))))))..))))))))))...)))))))...	AGTACCTTCTGTGATATTCTTA	scaffold1785	68044	68120	-	cluster6	3	Protostomia	CGI_10024355	-/-	0.532692	0.0316146	0	11.27	4.19	11.08	9.55	4.07	9.52	4.96	1.67	1.14	10.44	2.37	0.17	12.95	3.21	8.54	3.36909	20.8792	25.57	78.3714	70.9999	63.4372	71.0817	67.0202	20.2003	17.1334	74.3925	32.6585	7.54489	16.0544
cgi-miR-216a	cgi-miR-216a-5p	gga-miR-216a	mir-216	-31.3	GATGTTTGCCTAATCTCAGCTGGTAATTCTGAGTTGAGCAAGACCTCAAGTTACTAGCCGAGATTACACAAGTGTCTC	78	((..((((..(((((((.((((((((((.((((((......)).)))))))))))))).)))))))..))))..))..	TAATCTCAGCTGGTAATT	scaffold1785	68800	68877	-	cluster6	2	Bilateria	CGI_10024355	-/-	0.749937	0.000621708	14.07	11.27	4.19	287.59	615.11	423.56	744.81	377.23	138.4	59.52	1266.01	387.27	11.41	107.39	779.55	884.26	3.36909	20.8792	25.57	78.3714	70.9999	63.4372	71.0817	67.0202	20.2003	17.1334	74.3925	32.6585	7.54489	16.0544
cgi-miR-216a	cgi-miR-216a-3p	cte-miR-216c	mir-216	-31.3	GATGTTTGCCTAATCTCAGCTGGTAATTCTGAGTTGAGCAAGACCTCAAGTTACTAGCCGAGATTACACAAGTGTCTC	78	((..((((..(((((((.((((((((((.((((((......)).)))))))))))))).)))))))..))))..))..	CAAGTTACTAGCCGAGATTACA	scaffold1785	68800	68877	-	cluster6	2	Bilateria	CGI_10024355	-/-	0.763064	0.000431299	14.07	2.82	18.07	95.66	224	95.61	163.82	51.03	7.32	3.41	104.35	12.99	0.58	11.69	19.16	35.22	3.36909	20.8792	25.57	78.3714	70.9999	63.4372	71.0817	67.0202	20.2003	17.1334	74.3925	32.6585	7.54489	16.0544
cgi-miR-216b	cgi-miR-216b-5p	lgi-miR-216b	mir-216	-29.9	ACTGGTTGTCTAATATCAGCTGGTAATCCTGAGCTGGCGACGACACTCAGGGTGCTCACTGATATACGATAAACAGA	77	.(((.(((((..(((((((..((((.(((((((.((.......)))))))))))))..)))))))..))))).))).	TAATATCAGCTGGTAATCCT	scaffold1785	69351	69427	-	cluster6	2	Bilateria	CGI_10024355	-/-	0.435851	0.0888012	42.21	16.9	4.45	25.44	131.8	172.77	419.08	1142.88	265.71	125.49	2137.3	598.9	21.57	450.11	1592.08	3462.85	3.36909	20.8792	25.57	78.3714	70.9999	63.4372	71.0817	67.0202	20.2003	17.1334	74.3925	32.6585	7.54489	16.0544
cgi-miR-216b	cgi-miR-216b-3p			-29.9	ACTGGTTGTCTAATATCAGCTGGTAATCCTGAGCTGGCGACGACACTCAGGGTGCTCACTGATATACGATAAACAGA	77	.(((.(((((..(((((((..((((.(((((((.((.......)))))))))))))..)))))))..))))).))).	CAGGGTGCTCACTGATATACGA	scaffold1785	69351	69427	-	cluster6	2	Bilateria	CGI_10024355	-/-	0.396817	0.1253	0	0	0	0.37	0.42	0.78	0	1.42	0.73	0.28	5.14	1.25	0.17	0.95	2.25	1.6	3.36909	20.8792	25.57	78.3714	70.9999	63.4372	71.0817	67.0202	20.2003	17.1334	74.3925	32.6585	7.54489	16.0544
cgi-miR-278	cgi-miR-278-5p			-26.8	ATTGTTGCGTTCGTTCGGAAGCTCAACAAAGATCATTAAACTAACGATCGGTGGGACTTTCGTTCGATTGCAATGATCG	79	((..(((((.(((..((((((((((.(...((((...........)))).))))).))))))..))).)))))..))..	TCGTTCGGAAGCTCAACAAAGATC	scaffold1867	73506	73584	+		2	Bilateria	CGI_10006445	+/-	-0.0825816	0.760524	0	0	0	0.24	0.28	0.7	0	0.43	0.63	0.09	0.3	0.37	0	0.32	0.43	0.53	57.1234	24.3688	5.66096	9.14736	8.43203	10.8686	11.1726	15.1856	10.6137	8.06617	13.3067	23.2391	7.70159	25.779
cgi-miR-278	cgi-miR-278-3p	spu-miR-278-3p	mir-278_2	-26.8	ATTGTTGCGTTCGTTCGGAAGCTCAACAAAGATCATTAAACTAACGATCGGTGGGACTTTCGTTCGATTGCAATGATCG	79	((..(((((.(((..((((((((((.(...((((...........)))).))))).))))))..))).)))))..))..	TCGGTGGGACTTTCGTTCGATT	scaffold1867	73506	73584	+		2	Bilateria	CGI_10006445	+/-	-0.110166	0.683847	0	2.82	1.05	7.42	41.12	251.34	249.54	251.63	328.64	139.32	196.31	367.66	8.76	100.13	244.22	220.4	57.1234	24.3688	5.66096	9.14736	8.43203	10.8686	11.1726	15.1856	10.6137	8.06617	13.3067	23.2391	7.70159	25.779
cgi-miR-7	cgi-miR-7-5p	lgi-miR-7	mir-7	-27.12	CAGTGAGTTCTGGAAGACTAGTGATTTTGTTGTTATATATATCACAGAACAATAAATCACAGTTTTCTCCGATCTCACGT	80	..(((((.((.((((((((.(((((((.((((((.............)))))))))))))))))))).).)).)))))..	TGGAAGACTAGTGATTTTGTTGTT	scaffold1896	30944	31023	+		2	Bilateria	CGI_10019631	+/+	0.309715	0.240595	548.77	991.71	268.99	937.86	3119.98	895.75	2563.03	910.11	341.6	243.01	683.14	836.14	25.21	323.45	2382.01	238.54	22.0541	80.969	196.257	71.7648	104.088	85.4757	129.124	132.052	80.1908	73.5676	61.5335	114.733	17.9759	72.9637
cgi-miR-7	cgi-miR-7-3p			-27.12	CAGTGAGTTCTGGAAGACTAGTGATTTTGTTGTTATATATATCACAGAACAATAAATCACAGTTTTCTCCGATCTCACGT	80	..(((((.((.((((((((.(((((((.((((((.............)))))))))))))))))))).).)).)))))..	CAATAAATCACAGTTTTCTCCGA	scaffold1896	30944	31023	+		2	Bilateria	CGI_10019631	+/+	0.235807	0.377397	0	8.45	3.93	6.57	1.25	0.23	2.86	0	0	0	0	0.12	0	0	0.64	0	22.0541	80.969	196.257	71.7648	104.088	85.4757	129.124	132.052	80.1908	73.5676	61.5335	114.733	17.9759	72.9637
cgi-miR-8	cgi-miR-8-5p	lmi-miR-8-5p	mir-8	-33.4	ATTCTGGCGGCATCTTACCGGATAGCATTAGACTGATTCACTTCTTCTAATACTGTCAGGTAAAGATGTCCTCAGAGTTT	80	(((((((.(((((((((((.(((((.((((((..((......)).)))))).))))).))).)))))))).)))))))..	CATCTTACCGGATAGCATTAGA	scaffold198	1115292	1115371	-		2	Bilateria	CGI_10027847	-/-	0.492508	0.0502397	14.07	36.63	35.62	28.24	25.06	47.69	40.96	5.67	9.2	9.19	9.07	19.36	0.91	55.28	23.98	6.4	66.7867	27.8866	15.9555	29.3243	32.8519	65.1948	61.9087	26.6613	39.941	42.2195	25.5262	54.0561	8.12025	94.6634
cgi-miR-8	cgi-miR-8-3p	mse-miR-8	mir-8	-33.4	ATTCTGGCGGCATCTTACCGGATAGCATTAGACTGATTCACTTCTTCTAATACTGTCAGGTAAAGATGTCCTCAGAGTTT	80	(((((((.(((((((((((.(((((.((((((..((......)).)))))).))))).))).)))))))).)))))))..	TAATACTGTCAGGTAAAGATGTC	scaffold198	1115292	1115371	-		2	Bilateria	CGI_10027847	-/-	0.624345	0.00864776	3320.76	2138.37	607.13	922.28	1451.45	1642.74	2480.17	1049.17	770.8	675.87	449.48	833.26	36.61	2415.43	717.56	462.67	66.7867	27.8866	15.9555	29.3243	32.8519	65.1948	61.9087	26.6613	39.941	42.2195	25.5262	54.0561	8.12025	94.6634
cgi-miR-67b	cgi-miR-67b-5p			-34	AATCACGTGACCTTGTTCGGCCTGGTTGTTATGTGGACATGTGACATCACAACCTGCATGAATGAGGGCATGTGGT	76	.((((((((.(((..((((((..((((((.((((.(.....).)))).)))))).)).))))..))).))))))))	CCTTGTTCGGCCTGGTTGTTAT	scaffold226	224589	224664	-		3	Protostomia	CGI_10025346	-/-	0.869612	6.21732e-06	28.14	53.53	137.51	393.47	112.28	84.04	114.29	126.17	65.23	66.53	53.54	70.46	23.64	788.09	42.83	88.05	0.345775	0.378152	12.8866	12.759	8.97568	28.2855	20.468	40.3506	103.038	117.96	44.445	64.7699	68.7383	1047.97
cgi-miR-67b	cgi-miR-67b-3p	cte-miR-67	mir-67	-34	AATCACGTGACCTTGTTCGGCCTGGTTGTTATGTGGACATGTGACATCACAACCTGCATGAATGAGGGCATGTGGT	76	.((((((((.(((..((((((..((((((.((((.(.....).)))).)))))).)).))))..))).))))))))	TCACAACCTGCATGAATGAG	scaffold226	224589	224664	-		3	Protostomia	CGI_10025346	-/-	0.913583	2.90063e-07	126.64	16.9	36.93	131.32	274.4	496.5	543.85	1703.97	2087.45	2138.78	1581.95	1051.76	1383.81	6063.05	1566.49	1476.61	0.345775	0.378152	12.8866	12.759	8.97568	28.2855	20.468	40.3506	103.038	117.96	44.445	64.7699	68.7383	1047.97
cgi-miR-190	cgi-miR-190-5p	cte-miR-190	mir-190	-37.2	AGCTGTGGTGAGATATGTTTGATATATTTGGTGAGTGAAATCAAGTCCCACCAAATATCAGACATGTCAACACTACGGCCTG	82	.(((((((((.((((((((((((((..((((((..((....)).....))))))))))))))))))))..)))))))))…	AGATATGTTTGATATATTTGGTG	scaffold37128	4966	5047	+		2	Bilateria	CGI_10002289	+/+	0.797714	0.000144898	28.14	0	6.55	10.83	34.2	43.47	52.38	240.85	821.71	478.73	817.14	377.53	169.75	835.78	620.56	942.96	12.9666	12.0617	22.0474	42.0411	36.8506	46.0272	45.9471	98.3419	144.315	135.497	96.4775	102.1	69.8167	125.226
cgi-miR-190	cgi-miR-190-3p			-37.2	AGCTGTGGTGAGATATGTTTGATATATTTGGTGAGTGAAATCAAGTCCCACCAAATATCAGACATGTCAACACTACGGCCTG	82	.(((((((((.((((((((((((((..((((((..((....)).....))))))))))))))))))))..)))))))))…	CCAAATATCAGACATGTCAAC	scaffold37128	4966	5047	+		2	Bilateria	CGI_10002289	+/+	0.307313	0.244475	0	16.9	4.71	6.09	2.49	1.72	1.9	5.39	7.94	6.54	6.2	2.62	1.74	22.74	9.1	10.14	12.9666	12.0617	22.0474	42.0411	36.8506	46.0272	45.9471	98.3419	144.315	135.497	96.4775	102.1	69.8167	125.226
cgi-miR-33	cgi-miR-33-5p	bbe-miR-33-5p	mir-33	-29.5	CATTGCCATAGTGCATTGTAGTTGCATTGCATTTCAACTAAGTGTGCAATGCTTCTGCAAAGCAAATATGGAGCTGGT	78	((...(((((.(((.((((((..(((((((((...........)))))))))..)))))).)))..)))))...))..	GTGCATTGTAGTTGCATTGCA	scaffold40442	43806	43883	-		2	Bilateria	CGI_10004108	-/-	0.583319	0.0161941	14.07	163.41	114.72	69.98	435.27	703.44	464.79	99.8	559.86	386.32	594.97	1312.99	279.59	1023.41	607.49	511.24	43.9668	28.4688	20.6997	50.1155	288.989	137.665	209.34	52.7112	227.384	171.678	164.133	321.269	332.498	148.125
cgi-miR-33	cgi-miR-33-3p			-29.5	CATTGCCATAGTGCATTGTAGTTGCATTGCATTTCAACTAAGTGTGCAATGCTTCTGCAAAGCAAATATGGAGCTGGT	78	((...(((((.(((.((((((..(((((((((...........)))))))))..)))))).)))..)))))...))..	CAATGCTTCTGCAAAGCAAATA	scaffold40442	43806	43883	-		2	Bilateria	CGI_10004108	-/-	0.148767	0.581306	0	2.82	0	0.73	2.49	1.09	0.95	0.14	0.52	0.57	0.15	0.87	0.41	0.32	0.64	0	43.9668	28.4688	20.6997	50.1155	288.989	137.665	209.34	52.7112	227.384	171.678	164.133	321.269	332.498	148.125
cgi-miR-1992	cgi-miR-1992-5p			-33.8	GATTTCTGTTCGTCAGTGGTGGATTGCTAGATATAAATCAACTTATCAGCAGTTGTACCACTGATTTGCAGAGAAAAC	78	..(((((((..(((((((((((((((((.((((..........))))))))))).))))))))))..)))))))....	CGTCAGTGGTGGATTGCTAGATA	scaffold43940	216493	216570	-		4	Lophotrochozoa	CGI_10014158	-/-	0.0497876	0.854382	0	194.4	40.6	27.51	19.94	5.55	7.62	3.26	3.76	1.14	4.23	1.25	0.17	3.16	4.93	3.74	62.5149	24.3498	32.9281	22.3939	14.9514	13.2157	13.6512	19.2581	22.1125	19.8466	20.1176	20.3233	13.4674	23.2559
cgi-miR-1992	cgi-miR-1992-3p	lgi-miR-1992	mir-1992	-33.8	GATTTCTGTTCGTCAGTGGTGGATTGCTAGATATAAATCAACTTATCAGCAGTTGTACCACTGATTTGCAGAGAAAAC	78	..(((((((..(((((((((((((((((.((((..........))))))))))).))))))))))..)))))))....	TCAGCAGTTGTACCACTGATTTG	scaffold43940	216493	216570	-		4	Lophotrochozoa	CGI_10014158	-/-	-0.147365	0.584917	295.49	374.71	401.79	735.71	1004.14	445.45	278.11	269.49	759.09	282.73	729.27	342.68	22.4	150.04	775.16	1256.21	62.5149	24.3498	32.9281	22.3939	14.9514	13.2157	13.6512	19.2581	22.1125	19.8466	20.1176	20.3233	13.4674	23.2559
cgi-miR-1175	cgi-miR-1175-5p	lgi-miR-1175-5p	mir-1175	-28.2	GTGTATTTGGAGTGGAGAGAGTTTTATCTCATCGTAAATTGCCGGGTGAGATTCAACTCCTCCAACTGCACACTACG	77	((((....(.(((((((.(((((..((((((((...........))))))))..))))))))).))).)))))....	AGTGGAGAGAGTTTTATCTCATC	scaffold514	99882	99958	-	cluster13	3	Protostomia	CGI_10018346	-/-	-0.0797354	0.768567	0	5.63	3.67	13.02	8.17	8.6	16.19	18	1.46	0.47	50.82	3.87	0	4.11	3.32	5.87	6.37712	10.0705	2.13957	5.60216	5.8613	6.26457	4.48373	11.1505	13.1009	13.6264	10.9555	11.6684	12.593	7.02824
cgi-miR-1175	cgi-miR-1175-3p	lgi-miR-1175-3p	mir-1175	-28.2	GTGTATTTGGAGTGGAGAGAGTTTTATCTCATCGTAAATTGCCGGGTGAGATTCAACTCCTCCAACTGCACACTACG	77	((((....(.(((((((.(((((..((((((((...........))))))))..))))))))).))).)))))....	TGAGATTCAACTCCTCCAACTGC	scaffold514	99882	99958	-	cluster13	3	Protostomia	CGI_10018346	-/-	-0.161894	0.547943	0	0	3.14	18.13	20.77	9.85	20	9.64	1.78	0.47	58.68	1.87	0.33	3.16	2.36	6.94	6.37712	10.0705	2.13957	5.60216	5.8613	6.26457	4.48373	11.1505	13.1009	13.6264	10.9555	11.6684	12.593	7.02824
cgi-miR-750	cgi-miR-750-5p			-39.1	CAGAAGATGCATCAATGAGTTGGAAGGTTTGGTCTCAGCAGTTCAGACCTTGCCAGATCTAACTCTTCCAGCTCACTGCTGCATTGTCAA	90	..((.((((((.((.((((((((((((((.(((((..((((........)))).))))).))).))))))))))).)).)))))).))..	AGTTGGAAGGTTTGGTCTCAGCA	scaffold514	103015	103104	-	cluster13	3	Protostomia	CGI_10018346	-/-	-0.679496	0.00318868	0	8.45	20.43	25.07	14.26	7.04	12.38	0.57	0	0.09	11.8	0	0	0.32	0	0	6.37712	10.0705	2.13957	5.60216	5.8613	6.26457	4.48373	11.1505	13.1009	13.6264	10.9555	11.6684	12.593	7.02824
cgi-miR-750	cgi-miR-750-3p	cte-miR-750	mir-750	-39.1	CAGAAGATGCATCAATGAGTTGGAAGGTTTGGTCTCAGCAGTTCAGACCTTGCCAGATCTAACTCTTCCAGCTCACTGCTGCATTGTCAA	90	..((.((((((.((.((((((((((((((.(((((..((((........)))).))))).))).))))))))))).)).)))))).))..	CCAGATCTAACTCTTCCAGCTCA	scaffold514	103015	103104	-	cluster13	3	Protostomia	CGI_10018346	-/-	-0.146029	0.588367	28.14	28.17	155.58	425.24	868.88	574.52	685.76	429.11	47.35	20.28	2720.47	15.62	2.31	113.4	81.91	65.64	6.37712	10.0705	2.13957	5.60216	5.8613	6.26457	4.48373	11.1505	13.1009	13.6264	10.9555	11.6684	12.593	7.02824
cgi-miR-219	cgi-miR-219-5p	bbe-miR-219-5p	mir-219	-31.4	TTTCAGGCCATGATTGTCCAAACGCAATTCTTGTGAAGGTTAAGCCAAGAACTGTGTATGGACATCAGTGCTTGGGGCT	79	(..(((((..((((.(((((.(((((.((((((.(.........))))))).))))).)))))))))..)))))..)..	TGATTGTCCAAACGCAATT	scaffold517	74679	74757	+		2	Bilateria	CGI_10008980	+/-	0.527389	0.0337136	0	0	0.52	2.19	25.34	236.64	479.08	57.27	123.14	172.4	24.65	11.87	1.74	6.95	2.46	13.34	0	0	0	0	0.277027	0	0.606459	0	0.610105	0.231833	0	0	0	0
cgi-miR-219	cgi-miR-219-3p	spu-miR-219-3p	mir-219	-31.4	TTTCAGGCCATGATTGTCCAAACGCAATTCTTGTGAAGGTTAAGCCAAGAACTGTGTATGGACATCAGTGCTTGGGGCT	79	(..(((((..((((.(((((.(((((.((((((.(.........))))))).))))).)))))))))..)))))..)..	AGAACTGTGTATGGACATCAGT	scaffold517	74679	74757	+		2	Bilateria	CGI_10008980	+/-	0.426137	0.097074	0	0	0	1.34	5.81	56.37	90.48	36.43	21.01	27.86	4.39	1.25	0.08	8.53	0.96	3.74	0	0	0	0	0.277027	0	0.606459	0	0.610105	0.231833	0	0	0	0
cgi-miR-153	cgi-miR-153-5p			-26	ATTCCTTTGACAGCTTTTGTGATTTAGCAATTGTCCACTACACAAATTGCATAGTCACAAAAGTGATCATGGATTT	76	..(((..(((..((((((((((((..((((((............))))))..))))))))))))..))).)))...	CAGCTTTTGTGATTTAGCAATT	scaffold586	430259	430334	+		2	Bilateria	CGI_10018007	+/+	0.707111	0.00177864	0	0	0.26	0.24	1.25	2.66	2.86	0	0.21	0.09	0	0.25	0	0	0.11	0	9.3462	18.995	4.78955	23.5248	24.8608	46.5406	17.2174	8.68824	6.87455	9.74251	9.34924	7.24178	0.508146	3.87557
cgi-miR-153	cgi-miR-153-3p	gga-miR-153	mir-153	-26	ATTCCTTTGACAGCTTTTGTGATTTAGCAATTGTCCACTACACAAATTGCATAGTCACAAAAGTGATCATGGATTT	76	..(((..(((..((((((((((((..((((((............))))))..))))))))))))..))).)))...	TTGCATAGTCACAAAAGTGA	scaffold586	430259	430334	+		2	Bilateria	CGI_10018007	+/+	0.910804	3.68315e-07	0	5.63	0.26	6.69	14.26	30.65	16.19	7.37	0.94	1.71	0.91	0.87	0	0.32	1.28	1.07	9.3462	18.995	4.78955	23.5248	24.8608	46.5406	17.2174	8.68824	6.87455	9.74251	9.34924	7.24178	0.508146	3.87557
cgi-miR-96a	cgi-miR-96a-5p	lgi-miR-96a	mir-96	-29.3	GTTGGTCGTTCTTGGCACTGGCGGAATAATCACGTGACAAGTAAAGTGGTTGTTCCCTTGTGTCAATAATGAACTC	76	.....(((((.(((((((.((.(((((((((((............))))))))))))).))))))).)))))....	CTTGGCACTGGCGGAATAATCA	scaffold591	1189381	1189456	-		2	Bilateria	CGI_10027607	-/-	0.937424	2.48024e-08	200737	149880	58673.6	53122.4	54272.6	50103.8	62227.1	25635.8	10929.7	7793.67	14180.1	38306.7	506.7	18621.9	27684.3	17081.6	623.661	347.632	114.997	133.908	88.9856	89.4959	100.207	121.681	78.0998	71.2209	95.987	152.041	4.21052	28.6583
cgi-miR-96a	cgi-miR-96a-3p			-29.3	GTTGGTCGTTCTTGGCACTGGCGGAATAATCACGTGACAAGTAAAGTGGTTGTTCCCTTGTGTCAATAATGAACTC	76	.....(((((.(((((((.((.(((((((((((............))))))))))))).))))))).)))))....	GGTTGTTCCCTTGTGTCAATAA	scaffold591	1189381	1189456	-		2	Bilateria	CGI_10027607	-/-	-0.122792	0.649636	0	0	0	0	0	0.16	0.95	0.14	0.1	0	0.15	0	0	0	0.11	0	623.661	347.632	114.997	133.908	88.9856	89.4959	100.207	121.681	78.0998	71.2209	95.987	152.041	4.21052	28.6583
cgi-miR-1989	cgi-miR-1989-5p	cte-miR-1989	mir-1989	-31.2	CCTAAGCAATTCAGCTGTCACGATGCCTTCTTGTGTGAATAGAGTAAGAAGTTGTCGAGACAGCTGTGTTGTCTG	75	.....(((((.((((((((.((((..(((((((..(.....)..)))))))..)))).)))))))).)))))...	TCAGCTGTCACGATGCCTTCTT	scaffold593	350239	350313	-		4	Lophotrochozoa	CGI_10022523	-/-	0.205116	0.44441	309.56	233.84	35.1	27.75	81.54	113.2	40	27.08	6.06	5.59	157.59	4.75	4.21	71.07	2.36	154.22	0.252153	0.57779	0.401272	4.06775	10.3591	20.9149	10.3422	19.1182	0.639856	0.946471	98.185	0.339905	0.458284	0.544719
cgi-miR-1989	cgi-miR-1989-3p			-31.2	CCTAAGCAATTCAGCTGTCACGATGCCTTCTTGTGTGAATAGAGTAAGAAGTTGTCGAGACAGCTGTGTTGTCTG	75	.....(((((.((((((((.((((..(((((((..(.....)..)))))))..)))).)))))))).)))))...	GAAGTTGTCGAGACAGCT	scaffold593	350239	350313	-		4	Lophotrochozoa	CGI_10022523	-/-	0.352213	0.178238	0	0	2.88	2.92	4.98	26.5	9.52	1.13	0	0	7.41	0	0	0	0	0	0.252153	0.57779	0.401272	4.06775	10.3591	20.9149	10.3422	19.1182	0.639856	0.946471	98.185	0.339905	0.458284	0.544719
cgi-miR-71	cgi-miR-71-5p	mse-miR-71	mir-71	-33.8	TGACTTGTTGTGAAAGACATGGGTAGTGAGATGTTTTAAGGGTCACCTTGCTACTCTGTCTTTTGCATGAGGTCAGG	77	((((((..((..(((((((.((((((..((.((..........)).))..)))))))))))))..))..))))))..	TGAAAGACATGGGTAGTGAGATG	scaffold602	444830	444906	+	cluster14	2	Bilateria	CGI_10023188	+/+	0.379926	0.143884	13437.8	13264.1	11262.6	7445.45	12202.1	16694.7	16322.1	4022.05	4758.92	4535.55	6894.79	5632.1	3090.76	6660.99	6507.7	5047.26	108.928	153.138	36.9094	40.318	33.9373	29.893	35.3182	41.4501	27.4255	22.8239	29.4349	29.4958	20.9477	45.6752
cgi-miR-71	cgi-miR-71-3p			-33.8	TGACTTGTTGTGAAAGACATGGGTAGTGAGATGTTTTAAGGGTCACCTTGCTACTCTGTCTTTTGCATGAGGTCAGG	77	((((((..((..(((((((.((((((..((.((..........)).))..)))))))))))))..))..))))))..	CCTTGCTACTCTGTCTTTTGCA	scaffold602	444830	444906	+	cluster14	2	Bilateria	CGI_10023188	+/+	0.895419	1.21536e-06	42.21	166.22	24.36	35.54	12.74	11.65	18.1	6.66	5.33	3.7	4.99	6.62	4.63	32.22	8.24	11.74	108.928	153.138	36.9094	40.318	33.9373	29.893	35.3182	41.4501	27.4255	22.8239	29.4349	29.4958	20.9477	45.6752
cgi-miR-2c	cgi-miR-2c-5p			-40.5	AGTTCCTGTGCTGACTAAGTGGCTGTGATGTATCATTTACTTATATCACAGCCTGCTTGGATCAGTACAGTGTTCTG	77	((..((((((((((((((((((((((((((((.........)))))))))))).)))))).))))))))).)..)).	CTGACTAAGTGGCTGTGATGTA	scaffold602	445130	445206	+	cluster14	3	Protostomia	CGI_10023188	+/+	0.818995	6.63004e-05	140.71	2242.61	320.07	255.34	142.18	72.86	103.82	54.01	11.71	7.11	17.09	20.49	3.88	33.8	11.24	24.01	108.928	153.138	36.9094	40.318	33.9373	29.893	35.3182	41.4501	27.4255	22.8239	29.4349	29.4958	20.9477	45.6752
cgi-miR-2c	cgi-miR-2c-3p	lgi-miR-2d	mir-2	-40.5	AGTTCCTGTGCTGACTAAGTGGCTGTGATGTATCATTTACTTATATCACAGCCTGCTTGGATCAGTACAGTGTTCTG	77	((..((((((((((((((((((((((((((((.........)))))))))))).)))))).))))))))).)..)).	TATCACAGCCTGCTTGGATCAGT	scaffold602	445130	445206	+	cluster14	3	Protostomia	CGI_10023188	+/+	0.929672	6.0648e-08	1505.6	1394.59	147.99	200.81	158.8	156.04	205.73	99.8	104.42	102.08	128.55	95.44	121.98	438.74	91.65	162.76	108.928	153.138	36.9094	40.318	33.9373	29.893	35.3182	41.4501	27.4255	22.8239	29.4349	29.4958	20.9477	45.6752
cgi-miR-2d-1	cgi-miR-2d-1-5p			-27.8	AAAAGTGTAGCCATCAAAGTGACTGTGAAATGTTGAATTAAAATTCATATCACAGCCAGCTTTGATGAGCTTCATGTTTCT	81	....(((.((((((((((((..((((((.....(((((....)))))..))))))...))))))))).))).)))......	CCATCAAAGTGACTGTGAAATG	scaffold602	445404	445484	+	cluster14	3	Protostomia	CGI_10023188	+/+	0.860774	1.00434e-05	70.36	476.13	48.72	70.95	23.54	13.92	38.1	15.45	3.87	3.32	5.29	6.25	2.98	14.85	5.78	7.47	108.928	153.138	36.9094	40.318	33.9373	29.893	35.3182	41.4501	27.4255	22.8239	29.4349	29.4958	20.9477	45.6752
cgi-miR-2d-1	cgi-miR-2d-1-3p	aae-miR-2b	mir-2	-27.8	AAAAGTGTAGCCATCAAAGTGACTGTGAAATGTTGAATTAAAATTCATATCACAGCCAGCTTTGATGAGCTTCATGTTTCT	81	....(((.((((((((((((..((((((.....(((((....)))))..))))))...))))))))).))).)))......	TATCACAGCCAGCTTTGATGAGCT	scaffold602	445404	445484	+	cluster14	3	Protostomia	CGI_10023188	+/+	0.875582	4.40571e-06	2518.71	1949.61	400.48	309.86	367.99	304.27	782.91	193.79	285.37	206.43	272.53	328.81	163.31	1005.4	167.77	427.45	108.928	153.138	36.9094	40.318	33.9373	29.893	35.3182	41.4501	27.4255	22.8239	29.4349	29.4958	20.9477	45.6752
cgi-miR-2e	cgi-miR-2e-5p			-36.3	AAGATGTGGGGCTCACAGAGTTGCTGTGAATTGTATAACCAACTCAGATCACAGCCAGCTTTGATGAGCTTCAAGTCT	78	.((((.(((((((((((((((((((((((.(((...........))).)))))).)))))))).))))))))).))))	CTCACAGAGTTGCTGTGAATTG	scaffold602	445713	445790	+	cluster14	3	Protostomia	CGI_10023188	+/+	-0.208603	0.43651	0	0	0	0	0	0.16	0	0	0	0.09	0	0	0	0	0	0	108.928	153.138	36.9094	40.318	33.9373	29.893	35.3182	41.4501	27.4255	22.8239	29.4349	29.4958	20.9477	45.6752
cgi-miR-2e	cgi-miR-2e-3p	dme-miR-2a-3p	mir-2	-36.3	AAGATGTGGGGCTCACAGAGTTGCTGTGAATTGTATAACCAACTCAGATCACAGCCAGCTTTGATGAGCTTCAAGTCT	78	.((((.(((((((((((((((((((((((.(((...........))).)))))).)))))))).))))))))).))))	GATCACAGCCAGCTTTGATGAG	scaffold602	445713	445790	+	cluster14	3	Protostomia	CGI_10023188	+/+	0.88774	2.05963e-06	647.27	569.11	125.46	77.04	83.07	87.01	222.87	48.2	66.69	43.22	59.74	72.21	32.07	313.66	32.33	109.93	108.928	153.138	36.9094	40.318	33.9373	29.893	35.3182	41.4501	27.4255	22.8239	29.4349	29.4958	20.9477	45.6752
cgi-miR-2f	cgi-miR-2f-5p			-35.7	AGTAATGCAAATCATCAAAGTTGGTGTGATGTGTTAAATTTGCTCATATCACAGCTAGCTTTGATGAGCTTGCTTTGC	78	.((((.((((.((((((((((((((((((((((...........))))))))).)))))))))))))..)))).))))	TCATCAAAGTTGGTGTGATGTGT	scaffold602	445832	445909	+	cluster14	3	Protostomia	CGI_10023188	+/+	0.326153	0.215064	0	2.82	1.83	1.1	0.55	0.55	1.9	0.28	0.73	0.47	0.76	1.62	0.91	0	0.64	4.27	108.928	153.138	36.9094	40.318	33.9373	29.893	35.3182	41.4501	27.4255	22.8239	29.4349	29.4958	20.9477	45.6752
cgi-miR-2f	cgi-miR-2f-3p	dme-miR-2a-3p	mir-2	-35.7	AGTAATGCAAATCATCAAAGTTGGTGTGATGTGTTAAATTTGCTCATATCACAGCTAGCTTTGATGAGCTTGCTTTGC	78	.((((.((((.((((((((((((((((((((((...........))))))))).)))))))))))))..)))).))))	TATCACAGCTAGCTTTGATGAG	scaffold602	445832	445909	+	cluster14	3	Protostomia	CGI_10023188	+/+	0.891431	1.6064e-06	872.4	693.07	86.43	93.83	85.84	74.11	146.68	64.5	95.85	83.59	92.71	114.31	60.83	361.35	60.6	155.83	108.928	153.138	36.9094	40.318	33.9373	29.893	35.3182	41.4501	27.4255	22.8239	29.4349	29.4958	20.9477	45.6752
cgi-miR-2d-2	cgi-miR-2d-2-5p			-23.8	CAAATGGAAGTTGTCAAAGTGGTGGTGATGTGTTGTCATGTTCGTATCACAGCCAGCTTTGATGAGCTTGAATTT	75	.((((..((((((((((((((((.((((((((..........)))))))).)))).))))))).)))))..))))	TTGTCAAAGTGGTGGTGATGTG	scaffold602	446009	446083	+	cluster14	3	Protostomia	CGI_10023188	+/+	0.906058	5.44179e-07	56.28	149.32	38.5	14.97	23.54	29.79	31.43	4.25	6.79	3.79	9.23	9.37	3.72	23.69	7.49	15.48	108.928	153.138	36.9094	40.318	33.9373	29.893	35.3182	41.4501	27.4255	22.8239	29.4349	29.4958	20.9477	45.6752
cgi-miR-2d-2	cgi-miR-2d-2-3p	aae-miR-2b	mir-2	-23.8	CAAATGGAAGTTGTCAAAGTGGTGGTGATGTGTTGTCATGTTCGTATCACAGCCAGCTTTGATGAGCTTGAATTT	75	.((((..((((((((((((((((.((((((((..........)))))))).)))).))))))).)))))..))))	TATCACAGCCAGCTTTGATGAGCT	scaffold602	446009	446083	+	cluster14	3	Protostomia	CGI_10023188	+/+	0.875582	4.40571e-06	2518.71	1949.61	400.48	309.86	367.99	304.27	782.91	193.79	285.37	206.43	272.53	328.81	163.31	1005.4	167.77	427.45	108.928	153.138	36.9094	40.318	33.9373	29.893	35.3182	41.4501	27.4255	22.8239	29.4349	29.4958	20.9477	45.6752
cgi-miR-2g	cgi-miR-2g-5p			-31	TGCATGGCTAGCATTGAAGTGGCAGTGATGTGCTGATGTACTGTCATATCACAGCCAGCTTTGATGACAGGCAAGTAAT	79	(((.((.((..(((..(((((((.(((((((((.........).)))))))).)))).)))..)))..)).)).)))..	GCATTGAAGTGGCAGTGATGTG	scaffold602	446524	446602	+	cluster14	3	Protostomia	CGI_10023188	+/+	0.633229	0.00746063	0	33.81	18.86	5.36	4.98	7.66	7.62	1.13	1.36	1.52	1.21	2.75	1.16	1.26	2.57	2.67	108.928	153.138	36.9094	40.318	33.9373	29.893	35.3182	41.4501	27.4255	22.8239	29.4349	29.4958	20.9477	45.6752
cgi-miR-2g	cgi-miR-2g-3p	hme-miR-2b	mir-2	-31	TGCATGGCTAGCATTGAAGTGGCAGTGATGTGCTGATGTACTGTCATATCACAGCCAGCTTTGATGACAGGCAAGTAAT	79	(((.((.((..(((..(((((((.(((((((((.........).)))))))).)))).)))..)))..)).)).)))..	TATCACAGCCAGCTTTGATGACA	scaffold602	446524	446602	+	cluster14	3	Protostomia	CGI_10023188	+/+	0.876208	4.24503e-06	17068.2	11582.1	1914.65	1582.41	1278.26	821.49	2097.29	638.78	723.66	530	831.36	856.75	420.83	2951.77	484.8	1533.18	108.928	153.138	36.9094	40.318	33.9373	29.893	35.3182	41.4501	27.4255	22.8239	29.4349	29.4958	20.9477	45.6752
cgi-miR-317a	cgi-miR-317a-5p			-32.8	TGTGGAGGGTAAGGTACCATTGTGTGTTTGTATAGGAATACACTATGAACACAGCTGGTGGTATCTTGTTCTCTGTGAT	79	.(..(((..((((((((((((((((((((..((((.......))))))))))).).))))))))))))..)))..)...	AAGGTACCATTGTGTGTTTGTA	scaffold622	468066	468144	+	cluster15	3	Protostomia	CGI_10018220	+/+	-0.190462	0.478365	0	8.45	3.14	6.33	1.8	2.27	2.86	0.28	0.84	0	0.76	2.62	0	0.95	0.64	1.6	6.17456	8.10326	10.3848	40.5047	21.6378	12.6275	23.392	31.0719	49.4185	29.062	34.3486	44.2876	15.6412	122.247
cgi-miR-317a	cgi-miR-317a-3p	lgi-miR-317	mir-317	-32.8	TGTGGAGGGTAAGGTACCATTGTGTGTTTGTATAGGAATACACTATGAACACAGCTGGTGGTATCTTGTTCTCTGTGAT	79	.(..(((..((((((((((((((((((((..((((.......))))))))))).).))))))))))))..)))..)...	TGAACACAGCTGGTGGTATCTTGT	scaffold622	468066	468144	+	cluster15	3	Protostomia	CGI_10018220	+/+	-0.00836184	0.975427	84.43	495.85	427.98	733.4	1391.92	1228.09	2297.3	1341.34	445.71	316.09	611.76	1465.52	297.27	590.35	970.66	722.56	6.17456	8.10326	10.3848	40.5047	21.6378	12.6275	23.392	31.0719	49.4185	29.062	34.3486	44.2876	15.6412	122.247
cgi-miR-317b	cgi-miR-317b-5p			-33.7	CATGTGGGTGAAGGTACCATTAGGTGTTCACATAATTAATGTTGTGAACACAGCTGGTGGTATCTTTTCTTCTGTGAG	78	((((..((.(((((((((((((((((((((((..........)))))))))..)))))))))))))).))..))))..	AAGGTACCATTAGGTGTTCACA	scaffold622	468573	468650	+	cluster15	3	Protostomia	CGI_10018220	+/+	-0.325793	0.215605	14.07	30.99	2.88	13.51	4.01	1.95	6.67	2.55	0.73	0.38	1.66	3.5	1.07	1.58	0.86	3.2	6.17456	8.10326	10.3848	40.5047	21.6378	12.6275	23.392	31.0719	49.4185	29.062	34.3486	44.2876	15.6412	122.247
cgi-miR-317b	cgi-miR-317b-3p	lgi-miR-317	mir-317	-33.7	CATGTGGGTGAAGGTACCATTAGGTGTTCACATAATTAATGTTGTGAACACAGCTGGTGGTATCTTTTCTTCTGTGAG	78	((((..((.(((((((((((((((((((((((..........)))))))))..)))))))))))))).))..))))..	TGAACACAGCTGGTGGTATCTTTT	scaffold622	468573	468650	+	cluster15	3	Protostomia	CGI_10018220	+/+	0.00639825	0.981196	112.57	456.41	571.51	950.03	1669.78	1409.46	2503.03	1557.39	482.09	336.47	702.35	1832.68	310.5	679.43	1073.23	917.34	6.17456	8.10326	10.3848	40.5047	21.6378	12.6275	23.392	31.0719	49.4185	29.062	34.3486	44.2876	15.6412	122.247
cgi-miR-277	cgi-miR-277-5p			-33	TTCACTGGTCAGTACCAGATGTGCATTGTGCATCCGTAGTAGTAGTGTAAATGCATAATCTGGTATGTGACCGGCC	76	....(((((((((((((((((((((((.(((((...........)))))))))))).))))))))).)))))))..	AGTACCAGATGTGCATTGTGCA	scaffold622	474074	474149	+	cluster15	3	Protostomia	CGI_10018220	+/+	-0.174883	0.515775	0	2.82	0	0	0.83	0.08	0.95	0.99	0.21	0.09	0.76	0.62	0	0.32	0	0	6.17456	8.10326	10.3848	40.5047	21.6378	12.6275	23.392	31.0719	49.4185	29.062	34.3486	44.2876	15.6412	122.247
cgi-miR-277	cgi-miR-277-3p	cte-miR-277a	mir-277	-33	TTCACTGGTCAGTACCAGATGTGCATTGTGCATCCGTAGTAGTAGTGTAAATGCATAATCTGGTATGTGACCGGCC	76	....(((((((((((((((((((((((.(((((...........)))))))))))).))))))))).)))))))..	TAAATGCATAATCTGGTATGTGA	scaffold622	474074	474149	+	cluster15	3	Protostomia	CGI_10018220	+/+	-0.184018	0.493679	0	19.72	0.26	2.8	19.11	11.1	27.62	36.43	0.73	0.47	14.37	6.12	0.17	3.16	0.96	1.6	6.17456	8.10326	10.3848	40.5047	21.6378	12.6275	23.392	31.0719	49.4185	29.062	34.3486	44.2876	15.6412	122.247
cgi-miR-34	cgi-miR-34-5p	tur-miR-34-5p	mir-34	-27	TGTGTTTTTGTGGCAGTGTGGTTAGCTGGTTGTTATGACAACGTAGAACCCACAACCACTATTCACACTTCCTTGAAACCATAC	84	((.(((((...((.((((((..(((.(((((((((((....))))......))))))))))..)))))).))..)))))))...	TGGCAGTGTGGTTAGCTGGTT	scaffold622	474782	474865	+	cluster15	2	Bilateria	CGI_10018220	+/+	0.36063	0.167286	56.28	70.43	120.48	57.2	794.39	1890.17	755.29	245.81	1226.34	813.58	2518.11	6909.98	393.14	2206.96	2276.12	1686.33	6.17456	8.10326	10.3848	40.5047	21.6378	12.6275	23.392	31.0719	49.4185	29.062	34.3486	44.2876	15.6412	122.247
cgi-miR-34	cgi-miR-34-3p			-27	TGTGTTTTTGTGGCAGTGTGGTTAGCTGGTTGTTATGACAACGTAGAACCCACAACCACTATTCACACTTCCTTGAAACCATAC	84	((.(((((...((.((((((..(((.(((((((((((....))))......))))))))))..)))))).))..)))))))...	CAACCACTATTCACACTTCCTT	scaffold622	474782	474865	+	cluster15	2	Bilateria	CGI_10018220	+/+	0.0846039	0.754823	0	5.63	3.67	1.34	2.91	2.42	2.86	0.28	1.05	0.47	1.97	1.25	0.74	3.79	1.28	1.6	6.17456	8.10326	10.3848	40.5047	21.6378	12.6275	23.392	31.0719	49.4185	29.062	34.3486	44.2876	15.6412	122.247
cgi-miR-745b	cgi-miR-745b-5p			-33.9	TTGGAATGGTAGTTTTTCCTTTGGCCAGCTATCTCGTGCAATTCTGAGCTGAGAGCTGCCAAATGAAGGGCTGTTGTTTCTGCT	84	..(((((..(((((((((.((((((.(((..(((((.((........)))))))))))))))).)))))))))..)))))....	AGTTTTTCCTTTGGCCAGCTATCTC	scaffold726	81932	82015	-	cluster17	2	Bilateria	CGI_10008403	-/-	0.477444	0.0589755	0	8.45	9.17	4.62	6.09	4.46	0.95	1.42	0.73	0.57	1.21	1.5	0.33	2.53	0.75	1.07	19.8686	18.4163	74.0038	64.2843	46.7275	41.7767	43.2153	24.5549	17.1149	16.9801	22.8318	15.7751	25.4213	42.1175
cgi-miR-745b	cgi-miR-745b-3p	lgi-miR-745b	mir-745	-33.9	TTGGAATGGTAGTTTTTCCTTTGGCCAGCTATCTCGTGCAATTCTGAGCTGAGAGCTGCCAAATGAAGGGCTGTTGTTTCTGCT	84	..(((((..(((((((((.((((((.(((..(((((.((........)))))))))))))))).)))))))))..)))))....	GAGCTGCCAAATGAAGGGCTGT	scaffold726	81932	82015	-	cluster17	2	Bilateria	CGI_10008403	-/-	-0.234499	0.380134	70.36	171.86	214.51	52.21	68.25	428.96	152.39	65.49	280.03	274.57	337.71	335.68	218.93	39.17	413.81	298.31	19.8686	18.4163	74.0038	64.2843	46.7275	41.7767	43.2153	24.5549	17.1149	16.9801	22.8318	15.7751	25.4213	42.1175
cgi-miR-745a	cgi-miR-745a-5p			-37.1	GATGAGCAGACGGCCCTTCACTAGGTAGACTTGATGAAATTAACAAGCTGCCTGATGAAGAGCTGTCCTGCTTAGATG	78	..((((((((((((.(((((.(((((((.((((..........))))))))))).))))).))))).)))))))....	CGGCCCTTCACTAGGTAGACTTG	scaffold726	82794	82871	-	cluster17	2	Bilateria	CGI_10008403	-/-	0.201913	0.451725	0	42.26	14.14	18.86	8.72	3.99	3.81	3.26	1.25	1.14	1.81	3.37	1.16	14.21	1.5	5.34	19.8686	18.4163	74.0038	64.2843	46.7275	41.7767	43.2153	24.5549	17.1149	16.9801	22.8318	15.7751	25.4213	42.1175
cgi-miR-745a	cgi-miR-745a-3p	lgi-miR-745a	mir-745	-37.1	GATGAGCAGACGGCCCTTCACTAGGTAGACTTGATGAAATTAACAAGCTGCCTGATGAAGAGCTGTCCTGCTTAGATG	78	..((((((((((((.(((((.(((((((.((((..........))))))))))).))))).))))).)))))))....	AGCTGCCTGATGAAGAGCTGTCC	scaffold726	82794	82871	-	cluster17	2	Bilateria	CGI_10008403	-/-	-0.255533	0.337408	2560.93	1236.82	1113.43	487.31	2312.02	3571.45	2523.98	812.86	3850.24	3666.14	4050.61	4396.69	3071.42	2433.12	3649.14	5208.95	19.8686	18.4163	74.0038	64.2843	46.7275	41.7767	43.2153	24.5549	17.1149	16.9801	22.8318	15.7751	25.4213	42.1175
m0043	m0043_5p			-33.7	AGCCGCGGTCAGCCAATGATGACAGAGCTGTCTGGGTCTATATAATAGTGAGCTCAGTCTTTATCGGCGGGCCGCGCTT	79	(((.((((((.(((.((((.(((.(((((..(((...........)))..))))).))).)))).))).))))))))).	AGCCAATGATGACAGAGCTGTCT	scaffold1094	247340	247418	+		8	Oyster	CGI_10021817	+/+	0.996444	3.67297e-18	42.21	0	0.79	0	0.14	0	0	0	0.42	0	210.83	0	0.99	2.53	0.32	782.33	8.02078	1.6096	0.180831	0.282122	1.71178	0.0462907	0.101831	0.354483	0.665879	0.350345	400.48	0.0261416	2.02567	3.94122
m0043	m0043_3p			-33.7	AGCCGCGGTCAGCCAATGATGACAGAGCTGTCTGGGTCTATATAATAGTGAGCTCAGTCTTTATCGGCGGGCCGCGCTT	79	(((.((((((.(((.((((.(((.(((((..(((...........)))..))))).))).)))).))).))))))))).	TGAGCTCAGTCTTTATCGGCG	scaffold1094	247340	247418	+		8	Oyster	CGI_10021817	+/+	0.999105	5.98615e-23	225.14	28.17	3.4	0.37	0.55	0.31	0	0.43	1.78	1.23	1048.68	0.87	5.79	12.63	0.96	4980.02	8.02078	1.6096	0.180831	0.282122	1.71178	0.0462907	0.101831	0.354483	0.665879	0.350345	400.48	0.0261416	2.02567	3.94122
m0092	m0092_5p			-35.3	CTTCGTCTGTATTGGCACTGTCTAATTGCAGGTGAAAACTATACACCTGTGATAGAAAGTGTCAAAATAGAAGGAGAG	78	((((.(((((.((((((((.((((.(..((((((.........))))))..))))).)))))))).))))).))))..	ATTGGCACTGTCTAATTGCAGGT	scaffold1288	2981	3058	+		8	Oyster	CGI_10010911	+/+	0.143646	0.594542	2335.79	2036.95	419.86	236.23	284.23	339.84	350.5	215.62	280.24	227.75	366.6	263.35	212.31	839.89	328.37	570.47	18.1626	13.4661	8.46832	14.0734	20.6919	22.5747	14.0704	13.8527	10.2168	9.0472	14.0744	12.7581	5.73058	9.59529
m0092	m0092_3p			-35.3	CTTCGTCTGTATTGGCACTGTCTAATTGCAGGTGAAAACTATACACCTGTGATAGAAAGTGTCAAAATAGAAGGAGAG	78	((((.(((((.((((((((.((((.(..((((((.........))))))..))))).)))))))).))))).))))..	CTGTGATAGAAAGTGTCAAAAT	scaffold1288	2981	3058	+		8	Oyster	CGI_10010911	+/+	-0.0856717	0.751817	0	0	0.26	0.97	0.42	0.08	0	0.28	0	0.09	0	0	0.17	0.32	0	0	18.1626	13.4661	8.46832	14.0734	20.6919	22.5747	14.0704	13.8527	10.2168	9.0472	14.0744	12.7581	5.73058	9.59529
m0146	m0146_5p			-36	ATACAGGGATAGTGATACATTTTGTATGCAAGCTTGGGACAAAGAATCTGCTAGCATCAAGCATGTGTCATTGTCCTCTGTATT	84	((((((((((((((((((((((((.((((.(((...(((.......)))))).)))))))).)))))))))))))).)))))).	AGTGATACATTTTGTATGCAAGC	scaffold150	1133587	1133670	+	cluster19	8	Oyster	CGI_10028653	+/-	0.633869	0.00738033	0	16.9	0.26	0.73	0	0	0	0	0	0	0	0	0	0	0	0	7.05506	11.9833	4.38594	9.23919	8.31827	3.8386	4.40567	2.48882	4.02587	2.75081	3.52867	4.05276	5.24735	6.72486
m0146	m0146_3p			-36	ATACAGGGATAGTGATACATTTTGTATGCAAGCTTGGGACAAAGAATCTGCTAGCATCAAGCATGTGTCATTGTCCTCTGTATT	84	((((((((((((((((((((((((.((((.(((...(((.......)))))).)))))))).)))))))))))))).)))))).	TAGCATCAAGCATGTGTCATTGT	scaffold150	1133587	1133670	+	cluster19	8	Oyster	CGI_10028653	+/-	0.664645	0.00425641	0	664.9	106.34	131.2	3.32	0.08	0	0	0	0	0	0	0	0	0	0	7.05506	11.9833	4.38594	9.23919	8.31827	3.8386	4.40567	2.48882	4.02587	2.75081	3.52867	4.05276	5.24735	6.72486
m0148	m0148_5p			-34.3	TTGCACTGTGACTGGTACATGATGAATGCAGACTTAGAGACCGTGTCAGCATCAGAATGTGCCAGTCTTAGTGAGCAC	78	...(((((.(((((((((((..(((.(((.(((...........))).))))))..))))))))))).))))).....	ACTGGTACATGATGAATGCAGAC	scaffold150	1133978	1134055	+	cluster19	8	Oyster	CGI_10028653	+/-	0.616415	0.00982925	0	738.15	69.15	15.82	0.14	0	0	0	0	0	0	0	0	0	0	0	7.05506	11.9833	4.38594	9.23919	8.31827	3.8386	4.40567	2.48882	4.02587	2.75081	3.52867	4.05276	5.24735	6.72486
m0148	m0148_3p			-34.3	TTGCACTGTGACTGGTACATGATGAATGCAGACTTAGAGACCGTGTCAGCATCAGAATGTGCCAGTCTTAGTGAGCAC	78	...(((((.(((((((((((..(((.(((.(((...........))).))))))..))))))))))).))))).....	CAGCATCAGAATGTGCCAGTCT	scaffold150	1133978	1134055	+	cluster19	8	Oyster	CGI_10028653	+/-	0.649477	0.00562569	0	453.59	134.37	118.3	0.42	0	0	0	0	0.09	0	0	0	0	0	0	7.05506	11.9833	4.38594	9.23919	8.31827	3.8386	4.40567	2.48882	4.02587	2.75081	3.52867	4.05276	5.24735	6.72486
m0189	m0189_5p			-21.7	AAATACGAGGCCTTAAATCAGAGGTTCGTCGAGCCCCATGTAACCGCTTCGCGAGAATTTCAAGGTTTAAAGGCCCTTCAGAAAC	85	......(((((((((((((.(((((((..(((((...........)).)))...)))))))..))))).))))))..))......	CCTTAAATCAGAGGTTCGTCGAG	scaffold1703	216720	216804	-		8	Oyster	CGI_10023049	-/+	-0.181281	0.500253	858.33	126.78	6.02	1.46	0.28	0	0	0.57	0	0	0.3	0	0	0	0	2.67	0.702795	0.478241	0.322368	0.614706	0.790541	0.756458	1.19813	0.975624	3.34814	3.05342	3.31723	8.31599	2.05847	2.47977
m0189	m0189_3p			-21.7	AAATACGAGGCCTTAAATCAGAGGTTCGTCGAGCCCCATGTAACCGCTTCGCGAGAATTTCAAGGTTTAAAGGCCCTTCAGAAAC	85	......(((((((((((((.(((((((..(((((...........)).)))...)))))))..))))).))))))..))......	TCGCGAGAATTTCAAGGTTTAAAGGCC	scaffold1703	216720	216804	-		8	Oyster	CGI_10023049	-/+	-0.16902	0.530188	0	5.63	0	0	0	0	0	0	0	0	0	0	0	0	0	0	0.702795	0.478241	0.322368	0.614706	0.790541	0.756458	1.19813	0.975624	3.34814	3.05342	3.31723	8.31599	2.05847	2.47977
m0214	m0214_5p			-32	GTTTTGATGTCCTAGAACTTGCTATGTGCTCATGAAATGAAATAATAAGCACTAGCCTGTGCTGGGACATTAAAATCTC	79	(((((((((((((((.((..((((.(((((.((...........)).)))))))))..)).)))))))))))))))...	CCTAGAACTTGCTATGTGCTCAT	scaffold1827	132244	132322	-		8	Oyster	CGI_10013800	-/+	-0.0079214	0.976721	0	907.19	25.93	20.93	0.42	0	0	0	0	0	0	0	0	0	0	0	13.1863	6.06752	0.672055	4.42119	1.29311	3.21713	1.16564	4.42379	1.75896	4.13764	2.22287	2.06616	41.5453	4.73889
m0214	m0214_3p			-32	GTTTTGATGTCCTAGAACTTGCTATGTGCTCATGAAATGAAATAATAAGCACTAGCCTGTGCTGGGACATTAAAATCTC	79	(((((((((((((((.((..((((.(((((.((...........)).)))))))))..)).)))))))))))))))...	AAGCACTAGCCTGTGCTGGGAC	scaffold1827	132244	132322	-		8	Oyster	CGI_10013800	-/+	-0.0199291	0.941471	0	107.06	12.31	0.85	0	0	0	0	0	0	0	0	0	0	0	0	13.1863	6.06752	0.672055	4.42119	1.29311	3.21713	1.16564	4.42379	1.75896	4.13764	2.22287	2.06616	41.5453	4.73889
m0250	m0250_5p			-25.9	CGTGATGTTAATTGTGTCCGTTTCTGCAATTAAAGAATATAACGAATTGTAGAAAACGACACAATATACAGAACGTG	77	(((..(((..((((((((..(((((((((((...(.......).)))))))))))..))))))))..)))..)))..	ATTGTGTCCGTTTCTGCAATTA	scaffold258	167533	167609	+		8	Oyster	CGI_10020046	+/+	0.831447	3.99258e-05	0	0	656.11	909.02	439.84	142.28	127.63	17.01	14.53	20.19	3.93	0	0	0	0	0.53	0	0.56525	109.174	52.7651	17.8105	12.2668	3.63468	3.93503	1.38505	2.77888	0	0	0	0
m0250	m0250_3p			-25.9	CGTGATGTTAATTGTGTCCGTTTCTGCAATTAAAGAATATAACGAATTGTAGAAAACGACACAATATACAGAACGTG	77	(((..(((..((((((((..(((((((((((...(.......).)))))))))))..))))))))..)))..)))..	ATTGTAGAAAACGACACAATAT	scaffold258	167533	167609	+		8	Oyster	CGI_10020046	+/+	0.902747	7.0578e-07	1801.09	431.06	141740	154433	65961.8	15055	4163.14	254.89	10.66	14.22	8.62	8.12	1.32	6.95	3.75	35.75	0	0.56525	109.174	52.7651	17.8105	12.2668	3.63468	3.93503	1.38505	2.77888	0	0	0	0
m0314	m0314_5p			-32.2	GCATTAGTTTCTCAGTATTGGTGCAGTGCATGTATTGAGAGTAAAACAAGCACTTATCAATGCTGGGGCACTTGCAAGG	79	(((..(((.((((((((((((((.(((((.(((.(((....))).))).))))))))))))))))))).))))))....	CTCAGTATTGGTGCAGTGCATGT	scaffold370	642749	642827	+	cluster20	8	Oyster	CGI_10025557	+/-	0.678937	0.00322447	0	194.4	31.43	0.85	0	0	0	0	0	0	0	0	0	0	0	0	6.90986	18.4244	2.56579	3.76194	4.44147	2.58035	4.14035	5.75049	1.73327	1.77676	3.83915	1.90863	1.87542	10.3108
m0314	m0314_3p			-32.2	GCATTAGTTTCTCAGTATTGGTGCAGTGCATGTATTGAGAGTAAAACAAGCACTTATCAATGCTGGGGCACTTGCAAGG	79	(((..(((.((((((((((((((.(((((.(((.(((....))).))).))))))))))))))))))).))))))....	AAGCACTTATCAATGCTGGGGC	scaffold370	642749	642827	+	cluster20	8	Oyster	CGI_10025557	+/-	0.638227	0.00685188	14.07	740.96	225.51	81.42	0	0	0	0	0	0	0	0	0	0	0	0	6.90986	18.4244	2.56579	3.76194	4.44147	2.58035	4.14035	5.75049	1.73327	1.77676	3.83915	1.90863	1.87542	10.3108
m0315	m0315_5p			-32.92	AATGTGGACCCTTGGCACAATGTTGTGTGTAGACTACAGCTTTCTATCTGCACCAATATGATGCCAGGCGATCCATGTTTT	81	((((((((.((((((((..((((((.(((((((.............)))))))))))))..))))))).).))))))))..	CTTGGCACAATGTTGTGTGTAGA	scaffold370	643274	643354	+	cluster20	8	Oyster	CGI_10025557	+/-	0.482963	0.0556554	0	36.63	24.1	14.12	0	0	0	0	0	0	0	0	0	0	0	0	6.90986	18.4244	2.56579	3.76194	4.44147	2.58035	4.14035	5.75049	1.73327	1.77676	3.83915	1.90863	1.87542	10.3108
m0315	m0315_3p			-32.92	AATGTGGACCCTTGGCACAATGTTGTGTGTAGACTACAGCTTTCTATCTGCACCAATATGATGCCAGGCGATCCATGTTTT	81	((((((((.((((((((..((((((.(((((((.............)))))))))))))..))))))).).))))))))..	TGCACCAATATGATGCCAGGCGA	scaffold370	643274	643354	+	cluster20	8	Oyster	CGI_10025557	+/-	0.520494	0.0365984	84.43	2329.95	1252.77	959.28	6.37	0.55	0.95	0.28	0	0	0	0	0	0	0	0.53	6.90986	18.4244	2.56579	3.76194	4.44147	2.58035	4.14035	5.75049	1.73327	1.77676	3.83915	1.90863	1.87542	10.3108
m0317	m0317_5p			-27.5	CTCCAACCTTCCCACCATCAGTCACGTGCTTGTGTGTCATCAAGTACTAGCACTTACTGATGCTGGGGATCTGATGAGG	79	(((.....((((((.(((((((...(((((.(((((....))..))).)))))..))))))).))))))......))).	CCCACCATCAGTCACGTGCTTGT	scaffold370	643640	643718	+	cluster20	8	Oyster	CGI_10025557	+/-	0.671939	0.00370104	0	107.06	20.43	1.83	0	0	0	0	0	0	0	0	0	0	0	0	6.90986	18.4244	2.56579	3.76194	4.44147	2.58035	4.14035	5.75049	1.73327	1.77676	3.83915	1.90863	1.87542	10.3108
m0317	m0317_3p			-27.5	CTCCAACCTTCCCACCATCAGTCACGTGCTTGTGTGTCATCAAGTACTAGCACTTACTGATGCTGGGGATCTGATGAGG	79	(((.....((((((.(((((((...(((((.(((((....))..))).)))))..))))))).))))))......))).	TAGCACTTACTGATGCTGGGGA	scaffold370	643640	643718	+	cluster20	8	Oyster	CGI_10025557	+/-	0.58139	0.0166452	14.07	287.37	140.13	36.51	0	0	0	0	0	0	0	0	0	0	0	0	6.90986	18.4244	2.56579	3.76194	4.44147	2.58035	4.14035	5.75049	1.73327	1.77676	3.83915	1.90863	1.87542	10.3108
m0420	m0420_5p			-24.8	CAGCCTGTTGTGGTTTTGTAAGATGGTCATTGTGTGACAGAAATCCAATGACAATCTAACAATACCCATCATGCCATT	78	..((.((.((.(((.((((.((((.(((((((..(.......)..))))))).)))).)))).))))).)).))....	TGGTTTTGTAAGATGGTCATTG	scaffold481	1127655	1127732	+		8	Oyster	CGI_10027264	+/-	0.824121	5.40712e-05	379.92	1645.33	16921.5	30967.1	12869.4	5683.64	1942.04	54.44	9.09	6.35	8.62	5.75	1.16	71.7	3.96	24.55	7.40947	3.8338	25.9469	21.9509	4.96351	1.80086	3.39561	4.3549	5.12404	4.06723	2.71968	2.71198	1.41906	4.56815
m0420	m0420_3p			-24.8	CAGCCTGTTGTGGTTTTGTAAGATGGTCATTGTGTGACAGAAATCCAATGACAATCTAACAATACCCATCATGCCATT	78	..((.((.((.(((.((((.((((.(((((((..(.......)..))))))).)))).)))).))))).)).))....	ATGACAATCTAACAATACCCA	scaffold481	1127655	1127732	+		8	Oyster	CGI_10027264	+/-	0.946866	7.03843e-09	0	0	3.93	1.95	0.28	0.16	0	0	0	0	0	0	0	0	0	0	7.40947	3.8338	25.9469	21.9509	4.96351	1.80086	3.39561	4.3549	5.12404	4.06723	2.71968	2.71198	1.41906	4.56815
m0443	m0443_5p			-25.8	AGGGTTTGGGGGTTGGAATCACCATTTTTGTGTCTGTTTGTCCGCCTGTAGACATGAATTTGTTGAGACCAGTTCCAAGAAAC	83	.(..(((.((..((((..(((.((..((..(((((((..(....)..)))))))..))..)).)))..))))..)).)))..)	TGGAATCACCATTTTTGTGTCT	scaffold535	176764	176846	+		8	Oyster	CGI_10020284	+/+			0	0	0	0	0	0	0	0	0	0	0	0	0	0	0	0	0.889136	5.85835	1.0196	10.8553	13.2071	14.0896	20.6785	19.1574	19.9792	22.409	16.0085	19.8168	28.3497	16.0737
m0443	m0443_3p			-25.8	AGGGTTTGGGGGTTGGAATCACCATTTTTGTGTCTGTTTGTCCGCCTGTAGACATGAATTTGTTGAGACCAGTTCCAAGAAAC	83	.(..(((.((..((((..(((.((..((..(((((((..(....)..)))))))..))..)).)))..))))..)).)))..)	ACATGAATTTGTTGAGACCAGT	scaffold535	176764	176846	+		8	Oyster	CGI_10020284	+/+	-0.662118	0.00446375	0	2.82	3.4	1.7	0.42	0.78	0	0.57	0.1	0	0.15	0	0	0.63	0	0	0.889136	5.85835	1.0196	10.8553	13.2071	14.0896	20.6785	19.1574	19.9792	22.409	16.0085	19.8168	28.3497	16.0737
m0558	m0558_5p			-29.8	GAGGCATTTATTTGGCACCAAGTGTGTTTTGAAATTCTGAGAATCGAGACCATTTGATGCCAAATATATGTTTTTA	76	(((((((.(((((((((.((((((.(((((((..(((...)))))))))))))))).))))))))).)))))))..	TTTGGCACCAAGTGTGTTTTGAA	scaffold917	201771	201846	-		8	Oyster	CGI_10011087	-/+	-0.41301	0.109094	0	28.17	3.14	2.8	0.14	0	0	0	0	0	0	0	0	0	0	0	3.78538	3.22793	1.82771	4.7437	6.23471	4.40799	5.15762	5.72351	8.31023	7.73421	7.27673	8.1721	5.33599	10.3385
m0558	m0558_3p			-29.8	GAGGCATTTATTTGGCACCAAGTGTGTTTTGAAATTCTGAGAATCGAGACCATTTGATGCCAAATATATGTTTTTA	76	(((((((.(((((((((.((((((.(((((((..(((...)))))))))))))))).))))))))).)))))))..	CGAGACCATTTGATGCCAAATA	scaffold917	201771	201846	-		8	Oyster	CGI_10011087	-/+	-0.357827	0.170882	0	8.45	0.26	0.12	0	0	0	0	0	0	0	0	0	0	0	0	3.78538	3.22793	1.82771	4.7437	6.23471	4.40799	5.15762	5.72351	8.31023	7.73421	7.27673	8.1721	5.33599	10.3385
[truncated: 2 more columns]
