# Supplementary material for: Identification of Conserved and Novel MicroRNAs in the Pacific Oyster Crassostrea gigas by Deep Sequencing
Source: PLoS One. 2014 Aug 19;9(8):e104371. doi: 10.1371/journal.pone.0104371 (PMC4138081; doi:10.1371/journal.pone.0104371)
Supplement: Table S11 — The 180 miRNAs chosen for analyzing expression patterns. (XLSX) [file pone.0104371.s008.xlsx]

## Sheet: Sheet1
Table S11 | The 180 miRNAs chosen for analyzing the expression patterns.
Precursor ID	mature microRNA ID3	homologues	family	Free energy	Hairpin precursor		Secondary structure	Mature miRNA	Scaffold the hairpin located in oyster genome version 1	Start	End	Strand		Age	phylostrum*	Host gene (Crassostrea gigas genome version 1)	Hairpin strand/host gene strand		m01.Early_reads	m02.Late_reads	m03.Adult_reads	s01.E_reads	s02.B_reads	s03.T1_reads	s04.T2_reads	s05.D_reads	s06.U_reads	s07.P1_reads	s08.P2_reads	s09.S_reads	s10.J_reads	t01.Mao_reads	t02.Mai_reads	t03.Dgl_reads	t04.Gil_reads	t05.Amu_reads	t06.Hem_reads	t07.Lpa_reads	t08.Fgo_reads	m01.Early_RPM	m02.Late_RPM	m03.Adult_RPM	s01.E_RPM	s02.B_RPM	s03.T1_RPM	s04.T2_RPM	s05.D_RPM	s06.U_RPM	s07.P1_RPM
cgi-miR-92a	cgi-miR-92a-5p			-41.3	CTTCCCCCAGAGACTGGGGAGGGTGAAATGCAGTGCATGCTCCTTCTGTATTGCACCCGTCCCGGCCTGTGGGTGGGG	78	..(((((((.((.(((((..(((((.(((((((............))))))).)))))..))))).)).)))).))).	AGACTGGGGAGGGTGAAATGCA	C33654	9461	9538	+		2	Bilateria	CGI_10001111	+/+	5755	129	326	25	9	237	857	633	1799	566	410	505	32	45	21	17	29	69	3	11	28	4	79.26	40.16	4.71	126.64	667.71	243.64	165.8	218.95	78.36	59.8
cgi-miR-92a	cgi-miR-92a-3p	ame-miR-92b	mir-25	-41.3	CTTCCCCCAGAGACTGGGGAGGGTGAAATGCAGTGCATGCTCCTTCTGTATTGCACCCGTCCCGGCCTGTGGGTGGGG	78	..(((((((.((.(((((..(((((.(((((((............))))))).)))))..))))).)).)))).))).	TATTGCACCCGTCCCGGCCT	C33654	9461	9538	+		2	Bilateria	CGI_10001111	+/+	52638	1145	3447	1667	371	2195	3802	2530	3991	2955	3111	7026	344	1265	1696	1632	1888	4546	234	1393	6320	1080	703.54	424.6	314.03	5220.35	6184.09	1080.9	662.66	485.73	409.1	453.76
cgi-miR-193	cgi-miR-193-5p			-26.62	TTCACTCGTTGGGGAGTTTGCGCGACAGTGTGTACAAGATTTAATCGTACTGGCCTGCAAAATCCCAAATGGAGTGGA	78	((((((((((.((((.((((((.(.(((((((.............))))))).).)))))).)))).))).)))))))	GGGGAGTTTGCGCGACAGTGTG	scaffold1144	321621	321698	+		2	Bilateria			331	0	23	27	0	0	0	1	0	51	33	34	5	8	17	16	10	69	2	7	28	0	0	2.83	5.09	0	0	0	0.26	0	7.06	4.81
cgi-miR-193	cgi-miR-193-3p	lgi-miR-193	mir-193	-26.62	TTCACTCGTTGGGGAGTTTGCGCGACAGTGTGTACAAGATTTAATCGTACTGGCCTGCAAAATCCCAAATGGAGTGGA	78	((((((((((.((((.((((((.(.(((((((.............))))))).).)))))).)))).))).)))))))	TACTGGCCTGCAAAATCCCAA	scaffold1144	321621	321698	+		2	Bilateria			333346	35	8388	35815	4	8	47	60	177	14180	15602	15489	1448	11636	23165	19589	22629	81642	5963	20997	51925	4547	21.51	1033.23	6746.81	56.28	22.54	13.36	15.72	21.54	1963.14	2275.64
cgi-miR-1	cgi-miR-1-5p			-24.33	TGATCTCGGTCCATACTTCTTTGCTATCCCATATGTACACCCTGATCAGTTATGGAATGTAAAGAAGTATGTATCCTTGCTCAT	84	(((.(..((..(((((((((((((.((.(((((.................))))).)))))))))))))))...))..).))).	CCATACTTCTTTGCTATCCCATA	scaffold1174	365473	365556	+	cluster1	2	Bilateria			1623	32	204	46	0	7	160	64	73	68	115	129	27	28	77	97	46	38	340	12	46	14	19.66	25.13	8.67	0	19.72	45.49	16.76	8.88	9.41	16.77
cgi-miR-1	cgi-miR-1-3p	mmu-miR-1a-3p	mir-1	-24.33	TGATCTCGGTCCATACTTCTTTGCTATCCCATATGTACACCCTGATCAGTTATGGAATGTAAAGAAGTATGTATCCTTGCTCAT	84	(((.(..((..(((((((((((((.((.(((((.................))))).)))))))))))))))...))..).))).	TGGAATGTAAAGAAGTATGTAT	scaffold1174	365473	365556	+	cluster1	2	Bilateria			54916561	179747	2634453	2366309	615	8584	315667	658236	1074657	2419199	3333986	8310619	670638	3074144	4929044	5799929	2910514	2958047	8469405	746051	3122355	934362	110444	324512	445764	8653.68	24184.2	89743.5	172406	130792	334925	486280
cgi-miR-133	cgi-miR-133-5p	tur-miR-133-5p	mir-133	-28.7	TTCTGTAGTTGGTTGAGATTGGGCCAAATACGTTCAGCCAGTTAAATTTGGTCCCCTTCAACCAGCTGTAGTT	73	..(((((((((((((((...(((((((((((.........))...)))))))))..)))))))))))))))..	AGTTGGTTGAGATTGGGCCAAAT	scaffold1174	373452	373524	+	cluster1	2	Bilateria			13275	622	2005	62	0	0	670	1607	1772	980	938	1499	126	134	182	386	29	28	2139	49	36	11	382.18	246.98	11.68	0	0	190.48	420.91	215.66	135.68	136.81
cgi-miR-133	cgi-miR-133-3p	dme-miR-133-3p	mir-133	-28.7	TTCTGTAGTTGGTTGAGATTGGGCCAAATACGTTCAGCCAGTTAAATTTGGTCCCCTTCAACCAGCTGTAGTT	73	..(((((((((((((((...(((((((((((.........))...)))))))))..)))))))))))))))..	TTGGTCCCCTTCAACCAGCTGT	scaffold1174	373452	373524	+	cluster1	2	Bilateria			38099	54	2836	453	0	0	58	69	418	577	940	2468	164	930	1101	2383	166	299	24469	364	304	46	33.18	349.34	85.34	0	0	16.49	18.07	50.87	79.88	137.1
cgi-miR-1991	cgi-miR-1991-5p	hru-miR-1991	mir-1991	-26.9	GATATGTAACCTTACCCTGTAAATCGGAGAAGTCTGAATTTCCTCAGTCAGGTAACTTCTCGTTTCACAGGGTATATTTACCAATCGG	88	(((..((((...((((((((((((..(((((((((((..........))))...))))))))))).))))))))...))))..)))..	CTTACCCTGTAAATCGGAGAAGT	scaffold1179	770383	770470	+		1	Eumetazoa			2250	44	273	4	1	2	36	49	296	192	128	184	23	58	5	4	25	1	898	26	1	0	27.04	33.63	0.75	14.07	5.63	10.23	12.83	36.02	26.58	18.67
cgi-miR-1991	cgi-miR-1991-3p			-26.9	GATATGTAACCTTACCCTGTAAATCGGAGAAGTCTGAATTTCCTCAGTCAGGTAACTTCTCGTTTCACAGGGTATATTTACCAATCGG	88	(((..((((...((((((((((((..(((((((((((..........))))...))))))))))).))))))))...))))..)))..	TTCTCGTTTCACAGGGTATATT	scaffold1179	770383	770470	+		1	Eumetazoa			2862	44	388	12	0	2	111	46	535	270	325	250	32	70	3	7	17	0	743	5	1	1	27.04	47.79	2.26	0	5.63	31.56	12.05	65.11	37.38	47.4
cgi-miR-2722	cgi-miR-2722-5p			-39.4	AATTTGTTGGAAAGGTGTTTCACAGGCGCTACATTGGAGATGACGTGGCGCCGTGTAAACACCTACCCGACAGGTCA	77	.(((((((((..(((((((((((.((((((((.((......)).))))))))))).))))))))..)))))))))..	AAAGGTGTTTCACAGGCGCTAC	scaffold1347	252931	253007	+		7	Mollusca	CGI_10012979	+/+	2506	0	85	183	0	0	2	4	6	36	93	328	48	56	204	178	230	449	9	166	328	101	0	10.47	34.47	0	0	0.57	1.05	0.73	4.98	13.56
cgi-miR-2722	cgi-miR-2722-3p	lgi-miR-2722	mir-2722	-39.4	AATTTGTTGGAAAGGTGTTTCACAGGCGCTACATTGGAGATGACGTGGCGCCGTGTAAACACCTACCCGACAGGTCA	77	.(((((((((..(((((((((((.((((((((.((......)).))))))))))).))))))))..)))))))))..	TGGCGCCGTGTAAACACCTACC	scaffold1347	252931	253007	+		7	Mollusca	CGI_10012979	+/+	738	0	14	52	0	0	2	0	4	15	32	93	5	5	35	35	74	112	4	113	108	35	0	1.72	9.8	0	0	0.57	0	0.49	2.08	4.67
cgi-miR-2001	cgi-miR-2001-5p	cte-miR-2001	mir-2001	-28.2	ATCCTTCCTTTTTTGTGACCGTTATAATGGGCATAACGTCTTATGAATGCTCGTTGTATCGATCATCAAAATGGAGGAA	79	.((((.((.((((.((((.((.((((((((((((....((....)))))))))))))).)).)))).)))).)))))).	TTGTGACCGTTATAATGGGCAT	scaffold1366	96719	96797	+	cluster2	2	Bilateria			11612	5	391	1352	0	3	0	1	54	46	183	1082	17	289	1710	1004	905	1333	55	39	2774	369	3.07	48.16	254.69	0	8.45	0	0.26	6.57	6.37	26.69
cgi-miR-252a	cgi-miR-252a-5p	lgi-miR-252b	mir-252	-32.5	CGCTCCCGTGTTAAGTAGTGGTGCCGCAGGTACAAGCTATACTCGAGTCTACCGGCGCATCTCTACTTTACTCGGGGTTTGG	82	.((.((((.((.((((((.(((((.((.((((...(((.......))).)))).))))))).)))))).)).))))))....	TTAAGTAGTGGTGCCGCAGGTA	scaffold1366	96950	97031	+	cluster2	2	Bilateria			19167	18	534	1439	1	0	4	1	223	122	869	2425	74	1401	2878	1209	1613	1567	73	251	4130	335	11.06	65.78	271.08	14.07	0	1.14	0.26	27.14	16.89	126.75
cgi-miR-252a	cgi-miR-252a-3p			-32.5	CGCTCCCGTGTTAAGTAGTGGTGCCGCAGGTACAAGCTATACTCGAGTCTACCGGCGCATCTCTACTTTACTCGGGGTTTGG	82	.((.((((.((.((((((.(((((.((.((((...(((.......))).)))).))))))).)))))).)).))))))....	ACCGGCGCATCTCTACTTTACT	scaffold1366	96950	97031	+	cluster2	2	Bilateria			1718	25	33	121	0	1	0	1	149	26	103	181	1	54	199	102	117	172	3	33	352	45	15.36	4.06	22.79	0	2.82	0	0.26	18.13	3.6	15.02
cgi-miR-252b	cgi-miR-252b-5p	lgi-miR-252a	mir-252	-26.1	TAACCCATTCTTAAGTACTTGTGCCGCGGGAAAGTCTTTGAATCTTCCCATGGATCAAGTATTTAATATCGGGATTAT	78	...(((..(.(((((((((((..(((.(((((..(......)..))))).)))..))))))))))).)..))).....	TTAAGTACTTGTGCCGCGGGAA	scaffold1366	106392	106469	+	cluster2	2	Bilateria			10659	14	175	1646	1	1	10	17	226	47	42	308	53	538	1258	559	791	2579	74	63	2130	127	8.6	21.56	310.07	14.07	2.82	2.84	4.45	27.51	6.51	6.13
cgi-miR-252b	cgi-miR-252b-3p			-26.1	TAACCCATTCTTAAGTACTTGTGCCGCGGGAAAGTCTTTGAATCTTCCCATGGATCAAGTATTTAATATCGGGATTAT	78	...(((..(.(((((((((((..(((.(((((..(......)..))))).)))..))))))))))).)..))).....	CCCATGGATCAAGTATTTAATA	scaffold1366	106392	106469	+	cluster2	2	Bilateria			76	1	0	12	0	0	0	0	7	1	1	1	0	6	7	2	4	29	0	1	4	0	0.61	0	2.26	0	0	0	0	0.85	0.14	0.15
cgi-miR-29-1	cgi-miR-29-1-5p			-28.5	CTGTAGGTCCCTGGTTTCAAGTGGTGAATAGATTTTGGAGTGAAAATACTGTCTAGCACCATTTGAAATCAGTGCATCTTTTA	83	....((((.(((((((((((((((((.(((((((((......))))).))))....)))))))))))))))).).))))....	CTGGTTTCAAGTGGTGAATA	scaffold145	184789	184871	+	cluster3	2	Bilateria	CGI_10026551	+/+	794	42	110	9	0	8	150	80	230	37	32	51	6	8	3	3	4	6	0	3	12	0	25.81	13.55	1.7	0	22.54	42.64	20.95	27.99	5.12	4.67
cgi-miR-29-1	cgi-miR-29-1-3p	hsa-miR-29b-3p	mir-29	-28.5	CTGTAGGTCCCTGGTTTCAAGTGGTGAATAGATTTTGGAGTGAAAATACTGTCTAGCACCATTTGAAATCAGTGCATCTTTTA	83	....((((.(((((((((((((((((.(((((((((......))))).))))....)))))))))))))))).).))))....	TAGCACCATTTGAAATCAGT	scaffold145	184789	184871	+	cluster3	2	Bilateria	CGI_10026551	+/+	26376	655	5770	1953	8	33	816	1019	1910	947	936	2608	202	730	542	424	809	3288	98	134	3380	114	402.46	710.75	367.91	112.57	92.97	231.99	266.9	232.46	131.11	136.52
cgi-miR-29-2	cgi-miR-29-2-5p			-27.7	TGGCTGACAGCCTGGTCTCATGTGGTGAATAGATGGAAACAAGTTCTAGCACCATTTGAAATCAGTTTGTCTGAGT	76	.....(((((.(((((.(((.((((((..((((((....))...)))).)))))).))).))))).))))).....	CTGGTCTCATGTGGTGAATAGA	scaffold145	188902	188977	+	cluster3	2	Bilateria	CGI_10026551	+/+	597	50	71	11	0	7	59	105	132	18	14	69	6	7	5	4	4	22	1	2	10	0	30.72	8.75	2.07	0	19.72	16.77	27.5	16.07	2.49	2.04
cgi-miR-29-2	cgi-miR-29-2-3p	hsa-miR-29b-3p	mir-29	-27.7	TGGCTGACAGCCTGGTCTCATGTGGTGAATAGATGGAAACAAGTTCTAGCACCATTTGAAATCAGTTTGTCTGAGT	76	.....(((((.(((((.(((.((((((..((((((....))...)))).)))))).))).))))).))))).....	TAGCACCATTTGAAATCAGT	scaffold145	188902	188977	+	cluster3	2	Bilateria	CGI_10026551	+/+	26376	655	5770	1953	8	33	816	1019	1910	947	936	2608	202	730	542	424	809	3288	98	134	3380	114	402.46	710.75	367.91	112.57	92.97	231.99	266.9	232.46	131.11	136.52
cgi-miR-10a	cgi-miR-10a-5p	cte-miR-10b	mir-10	-30.2	CATGTCTTTTTTACCCTGTAGAACCGAGCGAGTGTAGCCGGTAACACAGCTCGTTTCTGAGGGTTCACAAGACTT	75	...(((((....(((((.(((((.(((((..((((........)))).))))).))))))))))....)))))..	TTACCCTGTAGAACCGAGCGAGT	scaffold145	700570	700644	+		1	Eumetazoa			216780	989	20771	3672	17	32	2098	3443	6790	34037	31009	72520	6945	17114	249	978	916	7996	96	778	597	5733	607.68	2558.57	691.73	239.21	90.16	596.46	901.8	826.38	4712.23	4522.83
cgi-miR-67a	cgi-miR-67a-5p			-35.5	GGTTGTGGAACCTTGTTCAGTTGGGTTGTTGCGTGACAGCTACGTTACAACCTGCTTGAATGAGGCTTGACGACACA	77	.(((((.((.(((..(((((..(((((((.(((((.....))))).)))))))..)))))..))).)).)))))...	CCTTGTTCAGTTGGGTTGTTGC	scaffold146	102285	102361	+	cluster4	3	Protostomia			3872	91	983	60	0	16	252	271	296	355	221	398	24	100	96	112	44	88	10	374	62	19	55.91	121.09	11.3	0	45.08	71.64	70.98	36.02	49.15	32.23
cgi-miR-67a	cgi-miR-67a-3p	lgi-miR-67	mir-67	-35.5	GGTTGTGGAACCTTGTTCAGTTGGGTTGTTGCGTGACAGCTACGTTACAACCTGCTTGAATGAGGCTTGACGACACA	77	.(((((.((.(((..(((((..(((((((.(((((.....))))).)))))))..)))))..))).)).)))))...	TACAACCTGCTTGAATGAGGCT	scaffold146	102285	102361	+	cluster4	3	Protostomia			288633	4444	42731	17621	6	47	4742	3952	13266	23059	19192	26881	1506	10259	21564	18024	14618	24870	3481	17808	14326	6236	2730.58	5263.61	3319.43	84.43	132.42	1348.14	1035.11	1614.54	3192.39	2799.26
cgi-miR-307	cgi-miR-307-5p	lmi-miR-307-5p	mir-67	-27.92	TTGTACAGATCCTTATTCAACCTGGTTGTGGTGCCCAATAAACCATCATCACAACCTCCTTGAATGAGTGTTCTTGCAGAC	81	(((((.(((.((((((((((...((((((((((.............))))))))))...))))))))).).))))))))..	CCTTATTCAACCTGGTTGTG	scaffold146	102628	102708	+	cluster4	3	Protostomia			590	18	96	23	1	1	16	15	22	15	21	34	5	27	56	62	32	30	7	62	43	4	11.06	11.83	4.33	14.07	2.82	4.55	3.93	2.68	2.08	3.06
cgi-miR-307	cgi-miR-307-3p	tur-miR-307-3p	mir-67	-27.92	TTGTACAGATCCTTATTCAACCTGGTTGTGGTGCCCAATAAACCATCATCACAACCTCCTTGAATGAGTGTTCTTGCAGAC	81	(((((.(((.((((((((((...((((((((((.............))))))))))...))))))))).).))))))))..	TCACAACCTCCTTGAATGAGTGT	scaffold146	102628	102708	+	cluster4	3	Protostomia			3984	10	214	143	1	4	73	18	178	172	225	204	23	280	265	337	87	133	74	1373	120	50	6.14	26.36	26.94	14.07	11.27	20.75	4.71	21.66	23.81	32.82
cgi-miR-2a	cgi-miR-2a-5p			-33.7	TGGTGTGGACCAATCAAAGTTGTTGTGATGTGTGAGTTACTGACCATATCACAGCACGCTTTGATGGCTTCACAGACCC	79	.(((((((((((.((((((((((((((((((((.((...)).).)))))))))))).)))))))))).)))))..))).	CAATCAAAGTTGTTGTGATGTG	scaffold1503	13863	13941	-	cluster5	3	Protostomia	CGI_10009524	-/-	3212	385	339	9	1	993	539	241	280	85	93	87	5	32	8	18	14	44	9	12	14	4	236.56	41.76	1.7	14.07	2797.63	153.24	63.12	34.08	11.77	13.56
cgi-miR-2a	cgi-miR-2a-3p	cte-miR-2a	mir-2	-33.7	TGGTGTGGACCAATCAAAGTTGTTGTGATGTGTGAGTTACTGACCATATCACAGCACGCTTTGATGGCTTCACAGACCC	79	.(((((((((((.((((((((((((((((((((.((...)).).)))))))))))).)))))))))).)))))..))).	TATCACAGCACGCTTTGATGGCT	scaffold1503	13863	13941	-	cluster5	3	Protostomia	CGI_10009524	-/-	5305	362	918	94	28	195	848	747	619	105	170	332	35	86	121	131	68	90	125	98	83	50	222.43	113.08	17.71	393.99	549.38	241.08	195.66	75.34	14.54	24.8
cgi-miR-2b	cgi-miR-2b-5p			-34.12	GCGTGTCTGTCAGTCAAAGCTGCTGTGAACTGTGACCAGAAAATTCAGATCACAGCACGCTTTGATGGCTGGAACTGCAT	80	(((..(((((((.(((((((((((((((.(((.............))).)))))))).))))))))))).)))..)))..	CAGTCAAAGCTGCTGTGAACT	scaffold1503	15152	15231	-	cluster5	3	Protostomia	CGI_10009524	-/-	710	70	51	7	0	38	94	62	101	49	33	29	9	27	13	17	12	32	11	28	23	4	43.01	6.28	1.32	0	107.06	26.72	16.24	12.29	6.78	4.81
cgi-miR-2b	cgi-miR-2b-3p	isc-miR-2b	mir-2	-34.12	GCGTGTCTGTCAGTCAAAGCTGCTGTGAACTGTGACCAGAAAATTCAGATCACAGCACGCTTTGATGGCTGGAACTGCAT	80	(((..(((((((.(((((((((((((((.(((.............))).)))))))).))))))))))).)))..)))..	GATCACAGCACGCTTTGATGGCT	scaffold1503	15152	15231	-	cluster5	3	Protostomia	CGI_10009524	-/-	2527	112	406	69	19	71	246	126	209	87	169	248	47	99	91	78	53	61	125	101	76	34	68.82	50.01	13	267.35	200.03	69.94	33	25.44	12.04	24.65
cgi-miR-87	cgi-miR-87-5p			-31.1	CTAGCCTGGTACGCCTGTTATTTTGACTCATACCTTATATATTTGTACAGGTGAGCAAAGTTTCAGGTGTGTTAGTCTGTGG	82	.(((.((..((((((((..((((((.(((..((((((((....)))).)))))))))))))..))))))))..)).)))...	ACGCCTGTTATTTTGACTCATACCT	scaffold1600	146051	146132	+		3	Protostomia	CGI_10013037	+/+	674	9	67	23	2	2	18	17	62	64	65	108	7	18	26	28	29	38	13	33	28	17	5.53	8.25	4.33	28.14	5.63	5.12	4.45	7.55	8.86	9.48
cgi-miR-87	cgi-miR-87-3p	cel-miR-87-3p	mir-87	-31.1	CTAGCCTGGTACGCCTGTTATTTTGACTCATACCTTATATATTTGTACAGGTGAGCAAAGTTTCAGGTGTGTTAGTCTGTGG	82	.(((.((..((((((((..((((((.(((..((((((((....)))).)))))))))))))..))))))))..)).)))...	GTGAGCAAAGTTTCAGGTGTGT	scaffold1600	146051	146132	+		3	Protostomia	CGI_10013037	+/+	23496	129	6066	533	25	154	350	84	710	1674	2581	3677	904	1347	706	604	795	679	1004	333	735	406	79.26	747.21	100.41	351.78	433.87	99.5	22	86.41	231.76	376.45
cgi-miR-12	cgi-miR-12-5p	dme-miR-12-5p	mir-12	-33.8	CCATTGTGAGTGAGTATTACATCAGGTACTGAGTGAAAGTAGTTCAGTACCTTCTGTGATATTCTTACACAGTGAGT	77	.(((((((...((((((((((..((((((((((.........))))))))))..))))))))))...)))))))...	TGAGTATTACATCAGGTACT	scaffold1785	68044	68120	-	cluster6	3	Protostomia	CGI_10024355	-/-	106408	670	17942	3991	21	136	527	493	2169	5561	5000	9378	955	3340	3547	2153	21210	7348	319	292	15241	6115	411.68	2210.1	751.82	295.49	383.16	149.83	129.13	263.98	769.89	729.28
cgi-miR-12	cgi-miR-12-3p			-33.8	CCATTGTGAGTGAGTATTACATCAGGTACTGAGTGAAAGTAGTTCAGTACCTTCTGTGATATTCTTACACAGTGAGT	77	.(((((((...((((((((((..((((((((((.........))))))))))..))))))))))...)))))))...	AGTACCTTCTGTGATATTCTTA	scaffold1785	68044	68120	-	cluster6	3	Protostomia	CGI_10024355	-/-	749	23	99	16	0	4	35	16	91	69	94	52	10	35	16	12	69	19	2	41	30	16	14.13	12.19	3.01	0	11.27	9.95	4.19	11.08	9.55	13.71
cgi-miR-216a	cgi-miR-216a-5p	gga-miR-216a	mir-216	-31.3	GATGTTTGCCTAATCTCAGCTGGTAATTCTGAGTTGAGCAAGACCTCAAGTTACTAGCCGAGATTACACAAGTGTCTC	78	((..((((..(((((((.((((((((((.((((((......)).)))))))))))))).)))))))..))))..))..	TAATCTCAGCTGGTAATT	scaffold1785	68800	68877	-	cluster6	2	Bilateria	CGI_10024355	-/-	46450	0	208	471	1	4	117	16	2363	4443	7127	5418	782	2661	1324	628	8371	3100	138	340	7281	1657	0	25.62	88.73	14.07	11.27	33.26	4.19	287.59	615.11	1039.51
cgi-miR-216a	cgi-miR-216a-3p	cte-miR-216c	mir-216	-31.3	GATGTTTGCCTAATCTCAGCTGGTAATTCTGAGTTGAGCAAGACCTCAAGTTACTAGCCGAGATTACACAAGTGTCTC	78	((..((((..(((((((.((((((((((.((((((......)).)))))))))))))).)))))))..))))..))..	CAAGTTACTAGCCGAGATTACA	scaffold1785	68800	68877	-	cluster6	2	Bilateria	CGI_10024355	-/-	9353	128	2355	60	1	1	113	69	786	1618	1278	1223	172	360	70	36	690	104	7	37	179	66	78.65	290.09	11.3	14.07	2.82	32.13	18.07	95.66	224	186.4
cgi-miR-216b	cgi-miR-216b-5p	lgi-miR-216b	mir-216	-29.9	ACTGGTTGTCTAATATCAGCTGGTAATCCTGAGCTGGCGACGACACTCAGGGTGCTCACTGATATACGATAAACAGA	77	.(((.(((((..(((((((..((((.(((((((.((.......)))))))))))))..)))))))..))))).))).	TAATATCAGCTGGTAATCCT	scaffold1785	69351	69427	-	cluster6	2	Bilateria	CGI_10024355	-/-	63563	42	1318	1518	3	6	41	17	209	952	2908	2210	440	8062	2542	1324	14132	4794	261	1425	14870	6489	25.81	162.35	285.96	42.21	16.9	11.66	4.45	25.44	131.8	424.15
cgi-miR-216b	cgi-miR-216b-3p			-29.9	ACTGGTTGTCTAATATCAGCTGGTAATCCTGAGCTGGCGACGACACTCAGGGTGCTCACTGATATACGATAAACAGA	77	.(((.(((((..(((((((..((((.(((((((.((.......)))))))))))))..)))))))..))))).))).	CAGGGTGCTCACTGATATACGA	scaffold1785	69351	69427	-	cluster6	2	Bilateria	CGI_10024355	-/-	127	1	1	5	0	0	2	0	3	3	9	10	0	10	7	3	34	10	2	3	21	3	0.61	0.12	0.94	0	0	0.57	0	0.37	0.42	1.31
cgi-miR-278	cgi-miR-278-3p	spu-miR-278-3p	mir-278_2	-26.8	ATTGTTGCGTTCGTTCGGAAGCTCAACAAAGATCATTAAACTAACGATCGGTGGGACTTTCGTTCGATTGCAATGATCG	79	((..(((((.(((..((((((((((.(...((((...........)))).))))).))))))..))).)))))..))..	TCGGTGGGACTTTCGTTCGATT	scaffold1867	73506	73584	+		2	Bilateria	CGI_10006445	+/-	21847	8	417	1691	0	1	11	4	61	297	2133	3215	262	1775	3144	1470	1298	2943	106	317	2281	413	4.92	51.37	318.55	0	2.82	3.13	1.05	7.42	41.12	311.11
cgi-miR-7	cgi-miR-7-5p	lgi-miR-7	mir-7	-27.12	CAGTGAGTTCTGGAAGACTAGTGATTTTGTTGTTATATATATCACAGAACAATAAATCACAGTTTTCTCCGATCTCACGT	80	..(((((.((.((((((((.(((((((.((((((.............)))))))))))))))))))).).)).)))))..	TGGAAGACTAGTGATTTTGTTGTT	scaffold1896	30944	31023	+		2	Bilateria	CGI_10019631	+/+	145986	1522	28593	3352	39	352	2844	1027	7706	22536	16380	11458	2691	6420	3268	2564	4517	6693	305	1024	22248	447	935.18	3522.09	631.45	548.77	991.71	808.54	268.99	937.86	3119.98	2389.11
cgi-miR-7	cgi-miR-7-3p			-27.12	CAGTGAGTTCTGGAAGACTAGTGATTTTGTTGTTATATATATCACAGAACAATAAATCACAGTTTTCTCCGATCTCACGT	80	..(((((.((.((((((((.(((((((.((((((.............)))))))))))))))))))).).)).)))))..	CAATAAATCACAGTTTTCTCCGA	scaffold1896	30944	31023	+		2	Bilateria	CGI_10019631	+/+	187	9	36	1	0	3	31	15	54	9	16	3	3	0	0	0	0	1	0	0	6	0	5.53	4.43	0.19	0	8.45	8.81	3.93	6.57	1.25	2.33
cgi-miR-8	cgi-miR-8-5p	lmi-miR-8-5p	mir-8	-33.4	ATTCTGGCGGCATCTTACCGGATAGCATTAGACTGATTCACTTCTTCTAATACTGTCAGGTAAAGATGTCCTCAGAGTTT	80	(((((((.(((((((((((.(((((.((((((..((......)).)))))).))))).))).)))))))).)))))))..	CATCTTACCGGATAGCATTAGA	scaffold198	1115292	1115371	-		2	Bilateria	CGI_10027847	-/-	2862	48	299	59	1	13	109	136	232	181	269	610	43	40	88	97	60	155	11	175	224	12	29.49	36.83	11.11	14.07	36.63	30.99	35.62	28.24	25.06	39.24
cgi-miR-8	cgi-miR-8-3p	mse-miR-8	mir-8	-33.4	ATTCTGGCGGCATCTTACCGGATAGCATTAGACTGATTCACTTCTTCTAATACTGTCAGGTAAAGATGTCCTCAGAGTTT	80	(((((((.(((((((((((.(((((.((((((..((......)).)))))).))))).))).)))))))).)))))))..	TAATACTGTCAGGTAAAGATGTC	scaffold198	1115292	1115371	-		2	Bilateria	CGI_10027847	-/-	128559	2249	13558	4496	236	759	3707	2318	7578	10484	12350	21013	2604	7401	7374	7131	2972	6670	443	7647	6702	867	1381.88	1670.07	846.95	3320.76	2138.37	1053.89	607.13	922.28	1451.45	1801.31
cgi-miR-72	cgi-miR-72-5p	cel-miR-72-5p	mir-31	-32.6	GATTCAGACTAGGCAAGATGTTGGCATAGCTGATGACTAGGCTCAGCTCTGTCACATGCTGCCATTTCTGGGTCAT	76	((((((((...((((..((((.((((.((((((.(......))))))).))))))))..))))...))))))))..	AGGCAAGATGTTGGCATAGCT	scaffold211	287333	287408	-		2	Bilateria			2629151	46707	552202	44304	44	137	41613	146067	338129	166236	171820	565663	21116	70915	42124	14183	34580	95517	1624	2619	272643	908	28698.8	68020.3	8345.96	619.13	385.98	11830.5	38258.1	41152.1	23014.4	25060.9
cgi-miR-72	cgi-miR-72-3p			-32.6	GATTCAGACTAGGCAAGATGTTGGCATAGCTGATGACTAGGCTCAGCTCTGTCACATGCTGCCATTTCTGGGTCAT	76	((((((((...((((..((((.((((.((((((.(......))))))).))))))))..))))...))))))))..	AGCTCTGTCACATGCTGCCATT	scaffold211	287333	287408	-		2	Bilateria			6492	319	956	163	0	4	244	610	764	462	295	1060	30	67	163	67	75	354	3	6	843	7	196.01	117.76	30.71	0	11.27	69.37	159.77	92.98	63.96	43.03
cgi-miR-67b	cgi-miR-67b-5p			-34	AATCACGTGACCTTGTTCGGCCTGGTTGTTATGTGGACATGTGACATCACAACCTGCATGAATGAGGGCATGTGGT	76	.((((((((.(((..((((((..((((((.((((.(.....).)))).)))))).)).))))..))).))))))))	CCTTGTTCGGCCTGGTTGTTAT	scaffold226	224589	224664	-		3	Protostomia	CGI_10025346	-/-	16240	243	568	272	2	19	1393	525	3233	811	1499	1075	120	890	624	702	354	564	286	2495	400	165	149.31	69.97	51.24	28.14	53.53	396.03	137.51	393.47	112.28	218.64
cgi-miR-67b	cgi-miR-67b-3p	cte-miR-67	mir-67	-34	AATCACGTGACCTTGTTCGGCCTGGTTGTTATGTGGACATGTGACATCACAACCTGCATGAATGAGGGCATGTGGT	76	.((((((((.(((..((((((..((((((.((((.(.....).)))).)))))).)).))))..))).))))))))	TCACAACCTGCATGAATGAG	scaffold226	224589	224664	-		3	Protostomia	CGI_10025346	-/-	153965	199	4348	8964	9	6	182	141	1079	1982	3361	6351	571	12020	19970	22566	10460	8419	16744	19195	14631	2767	122.27	535.59	1688.63	126.64	16.9	51.74	36.93	131.32	274.4	490.22
cgi-miR-1990	cgi-miR-1990-5p	lgi-miR-1990	mir-1990	-35.3	GCTCGTGGGCAGTAAGTTGATGGGGTCCCAGGTTGTGAGGAATTCCCGGGACTACGTCAACTACTTGCTTAAGTGCT	77	((.(.(((((((((.(((((((..(((((.((..((.....))..)))))))..)))))))))).)))))).).)).	AGTAAGTTGATGGGGTCCCAGG	scaffold264	40650	40726	+	cluster7	6	Neotrochozoa			21267	1829	1683	1	0	5	7364	4497	4203	351	502	710	75	16	16	15	0	0	0	0	0	0	1123.82	207.31	0.19	0	14.09	2093.57	1177.86	511.53	48.59	73.22
cgi-miR-1990	cgi-miR-1990-3p			-35.3	GCTCGTGGGCAGTAAGTTGATGGGGTCCCAGGTTGTGAGGAATTCCCGGGACTACGTCAACTACTTGCTTAAGTGCT	77	((.(.(((((((((.(((((((..(((((.((..((.....))..)))))))..)))))))))).)))))).).)).	CGGGACTACGTCAACTACTTG	scaffold264	40650	40726	+	cluster7	6	Neotrochozoa			2418030	107566	278268	65763	78	550	194293	171861	301695	74339	114857	254136	50067	129152	275909	330485	28910	30290	1668	7481	511	151	66093.1	34277.1	12388.4	1097.54	1549.54	55237.1	45014.1	36717.9	10291.8	16752.5
cgi-miR-1986	cgi-miR-1986-5p			-34.92	TAATTGTATTCGCGGGTCGTGGGGAGCGCCACTGTGTCAATCCTCGTGGATTTCCCAAGATCCGTGATCACAGTTACT	78	(((((((..(((((((((.(((((((..((((.............)))).))))))).)))))))))..)))))))..	CGCGGGTCGTGGGGAGCGCCAC	scaffold264	41056	41133	+	cluster7	7	Mollusca			3358	440	400	11	1	42	665	558	301	107	147	560	29	15	30	37	13	1	0	1	0	0	270.35	49.27	2.07	14.07	118.33	189.06	146.15	36.63	14.81	21.44
cgi-miR-1986	cgi-miR-1986-3p	hru-miR-1986	mir-1986	-34.92	TAATTGTATTCGCGGGTCGTGGGGAGCGCCACTGTGTCAATCCTCGTGGATTTCCCAAGATCCGTGATCACAGTTACT	78	(((((((..(((((((((.(((((((..((((.............)))).))))))).)))))))))..)))))))..	TGGATTTCCCAAGATCCGTGAT	scaffold264	41056	41133	+	cluster7	7	Mollusca			14710	1021	2951	193	0	4	1406	1031	1960	657	722	1470	521	659	922	999	104	69	8	12	1	0	627.35	363.5	36.36	0	11.27	399.72	270.04	238.54	90.96	105.31
cgi-miR-1692-2	cgi-miR-1692-2-5p	gga-miR-1692	mir-1692	-33.54	TCTGTAGATCTGTAGCTCTGTGGGTAGAATTTGTCATACCACCCACCCAAGTTTTCCCGTAGAGCTAAGATCTGCTGC	78	...((((((((.((((((((((((.((((((((..............))))))))))))))))))))))))))))...	TGTAGCTCTGTGGGTAGAATTTG	scaffold31018	5719	5796	+		2	Bilateria			2090	134	169	15	5	96	301	443	479	82	73	110	15	4	20	10	21	31	2	29	41	10	82.34	20.82	2.83	70.36	270.47	85.57	116.03	58.3	11.35	10.65
cgi-miR-1984	cgi-miR-1984-5p	hru-miR-1984	mir-1984	-41.5	ACACACGGGACGGCATGCCCTATCCGTCAGTCGCTGCCTCGTTTTGAATAGCAGGGACTGTCGAATGGGATTTGCTGTCTCGGGTCG	87	.....((((((((((...(((((.((.(((((.((((.((.....))...)))).))))).)).)))))...)))))))))).....	TGCCCTATCCGTCAGTCGCTGC	scaffold339	59448	59534	+	cluster8	7	Mollusca			411872	73	2648	36616	20	56	280	594	367	10331	8027	19925	1560	462	42904	35770	43832	92249	13755	46197	45132	11074	44.85	326.18	6897.7	281.42	157.77	79.6	155.58	44.67	1430.27	1170.78
cgi-miR-1984	cgi-miR-1984-3p			-41.5	ACACACGGGACGGCATGCCCTATCCGTCAGTCGCTGCCTCGTTTTGAATAGCAGGGACTGTCGAATGGGATTTGCTGTCTCGGGTCG	87	.....((((((((((...(((((.((.(((((.((((.((.....))...)))).))))).)).)))))...)))))))))).....	AGGGACTGTCGAATGGGATTTG	scaffold339	59448	59534	+	cluster8	7	Mollusca			10328	40	760	408	7	8	130	87	281	1364	858	2062	210	892	381	310	380	927	238	431	438	116	24.58	93.62	76.86	98.5	22.54	36.96	22.79	34.2	188.84	125.14
cgi-miR-1985	cgi-miR-1985-5p	hru-miR-1985	mir-1985	-24.9	TAGATCGTCCTGCCATTTTTATCAGTCACTGTGTGTTTAGAAAATCGCAGGACAGATATGAATGGCATAATAGACTACC	79	(((.((....((((((((.((((.(((.(((((............)))))))).)))).)))))))).....)))))..	TGCCATTTTTATCAGTCACT	scaffold339	60087	60165	+	cluster8	7	Mollusca			2322296	2261	69692	147338	203	747	2594	1896	7642	53120	55448	51640	14374	43577	270375	192297	247882	388239	88142	306687	312962	65180	1389.25	8584.66	27755.5	2856.42	2104.56	737.47	496.6	930.07	7354.17	8087.39
cgi-miR-1985	cgi-miR-1985-3p			-24.9	TAGATCGTCCTGCCATTTTTATCAGTCACTGTGTGTTTAGAAAATCGCAGGACAGATATGAATGGCATAATAGACTACC	79	(((.((....((((((((.((((.(((.(((((............)))))))).)))).)))))))).....)))))..	CAGGACAGATATGAATGGCATA	scaffold339	60087	60165	+	cluster8	7	Mollusca			550087	1044	29892	31960	305	235	2196	2338	3562	41688	31954	75319	7501	29118	40864	34866	32328	56726	18981	54183	44145	10882	641.48	3682.1	6020.61	4291.66	662.08	624.32	612.37	433.51	5771.47	4660.66
cgi-miR-190	cgi-miR-190-5p	cte-miR-190	mir-190	-37.2	AGCTGTGGTGAGATATGTTTGATATATTTGGTGAGTGAAATCAAGTCCCACCAAATATCAGACATGTCAACACTACGGCCTG	82	.(((((((((.((((((((((((((..((((((..((....)).....))))))))))))))))))))..)))))))))…	AGATATGTTTGATATATTTGGTG	scaffold37128	4966	5047	+		2	Bilateria	CGI_10002289	+/+	42496	29	706	5057	2	0	20	25	89	247	411	556	55	1699	7861	5051	5403	3022	2054	2646	5796	1767	17.82	86.97	952.63	28.14	0	5.69	6.55	10.83	34.2	59.95
cgi-miR-190	cgi-miR-190-3p			-37.2	AGCTGTGGTGAGATATGTTTGATATATTTGGTGAGTGAAATCAAGTCCCACCAAATATCAGACATGTCAACACTACGGCCTG	82	.(((((((((.((((((((((((((..((((((..((....)).....))))))))))))))))))))..)))))))))…	CCAAATATCAGACATGTCAAC	scaffold37128	4966	5047	+		2	Bilateria	CGI_10002289	+/+	701	14	41	34	0	6	22	18	50	18	32	22	2	38	76	69	41	21	21	72	85	19	8.6	5.05	6.4	0	16.9	6.25	4.71	6.09	2.49	4.67
cgi-miR-210	cgi-miR-210-5p			-30.4	CCTCAACTTCAGCTGACGTTCTGTGTACAATTGTGAATCGAATTTATTGTGCGTGGAACAGCAGCTAAAGTTGTCGT	77	...((((((.(((((..((((..((((((((.((.......))..))))))))..))))..))))).))))))....	AGCTGACGTTCTGTGTACAATT	scaffold40380	66525	66601	-		2	Bilateria			476	0	33	38	2	4	0	0	3	25	22	65	7	31	46	18	23	68	4	39	34	14	0	4.06	7.16	28.14	11.27	0	0	0.37	3.46	3.21
cgi-miR-210	cgi-miR-210-3p	dme-miR-210-3p	mir-210	-30.4	CCTCAACTTCAGCTGACGTTCTGTGTACAATTGTGAATCGAATTTATTGTGCGTGGAACAGCAGCTAAAGTTGTCGT	77	...((((((.(((((..((((..((((((((.((.......))..))))))))..))))..))))).))))))....	TTGTGCGTGGAACAGCAGCTA	scaffold40380	66525	66601	-		2	Bilateria			11438	15	1126	909	3	5	11	13	19	361	301	666	128	843	1297	1098	939	1390	120	1022	890	282	9.22	138.7	171.24	42.21	14.09	3.13	3.4	2.31	49.98	43.9
cgi-miR-33	cgi-miR-33-5p	bbe-miR-33-5p	mir-33	-29.5	CATTGCCATAGTGCATTGTAGTTGCATTGCATTTCAACTAAGTGTGCAATGCTTCTGCAAAGCAAATATGGAGCTGGT	78	((...(((((.(((.((((((..(((((((((...........)))))))))..)))))).)))..)))))...))..	GTGCATTGTAGTTGCATTGCA	scaffold40442	43806	43883	-		2	Bilateria	CGI_10004108	-/-	68419	62	8300	5440	1	58	103	438	575	3144	2977	8998	488	704	5356	4076	3934	10510	3383	3240	5674	958	38.1	1022.39	1024.78	14.07	163.41	29.28	114.72	69.98	435.27	434.21
cgi-miR-33	cgi-miR-33-3p			-29.5	CATTGCCATAGTGCATTGTAGTTGCATTGCATTTCAACTAAGTGTGCAATGCTTCTGCAAAGCAAATATGGAGCTGGT	78	((...(((((.(((.((((((..(((((((((...........)))))))))..)))))).)))..)))))...))..	CAATGCTTCTGCAAAGCAAATA	scaffold40442	43806	43883	-		2	Bilateria	CGI_10004108	-/-	138	2	35	7	0	1	4	0	6	18	18	14	1	1	5	6	1	7	5	1	6	0	1.23	4.31	1.32	0	2.82	1.14	0	0.73	2.49	2.63
cgi-miR-1692-1	cgi-miR-1692-1-5p	gga-miR-1692	mir-1692	-35.54	TCTGCAGATCTGTAGCTCTGTGGGTAGAATTTGTCATACCACCCACCCAAGTTTTCCCGTAGAGCTAAGATCTGCTGC	78	...((((((((.((((((((((((.((((((((..............))))))))))))))))))))))))))))...	TGTAGCTCTGTGGGTAGAATTTG	scaffold40960	99050	99127	+		2	Bilateria			2090	134	169	15	5	96	301	443	479	82	73	110	15	4	20	10	21	31	2	29	41	10	82.34	20.82	2.83	70.36	270.47	85.57	116.03	58.3	11.35	10.65
cgi-miR-9a	cgi-miR-9a-5p	ame-miR-9b	mir-9	-27.1	GTGCTTTTTCTTTGGTAATCTGGCCTTATGATGATTTCACCTTTCATAACGCTGGGTGCTACCAAAGACCTTCGCAC	77	((((....((((((((((((..((.((((((............)))))).))..)))..))))))))).....))))	TTTGGTAATCTGGCCTTATGA	scaffold42448	67133	67209	-		2	Bilateria			116	1	4	4	0	0	0	0	2	2	2	1	1	18	0	0	48	0	0	0	1	32	0.61	0.49	0.75	0	0	0	0	0.24	0.28	0.29
cgi-miR-9b	cgi-miR-9b-5p	bbe-miR-9-5p	mir-9	-37.84	GCTAGTTTTGTCTTTGGTTATCTAGCTGTATGATTTCATTTAATATTTCATAAAGCTAGGTTACCAAAGGCAAAAATGGCTG	82	((((.(((((((((((((.((((((((.(((((..............))))).)))))))).))))))))))))).))))..	TCTTTGGTTATCTAGCTGTATG	scaffold42448	83572	83653	-	cluster9	2	Bilateria			116819	9840	17300	31	1	9	15454	14825	27910	4711	7349	11686	1824	1449	1235	2223	170	11	9	9	767	6	6046.12	2131.01	5.84	14.07	25.36	4393.54	3882.99	3396.8	652.21	1071.89
cgi-miR-9b	cgi-miR-9b-3p	lgi-miR-79	mir-9	-37.84	GCTAGTTTTGTCTTTGGTTATCTAGCTGTATGATTTCATTTAATATTTCATAAAGCTAGGTTACCAAAGGCAAAAATGGCTG	82	((((.(((((((((((((.((((((((.(((((..............))))).)))))))).))))))))))))).))))..	TAAAGCTAGGTTACCAAAGGCA	scaffold42448	83572	83653	-	cluster9	2	Bilateria			11941	526	1111	1	1	1	2602	2749	3786	296	281	416	57	66	13	26	3	0	0	0	6	0	323.2	136.85	0.19	14.07	2.82	739.74	720.02	460.78	40.98	40.99
cgi-miR-9c	cgi-miR-9c-5p	xtr-miR-9b-5p	mir-9	-33.9	GCTCGTTATGTCTTTGGTTGCTTGGCTGTATGATTGAGTTTGCAAGATCATAAAGCTATGCTACCGGAGGCTTAAATGGCG	81	(((..(((.(((((((((.((.(((((.(((((((..(....)..))))))).))))).)).))))))))).)))..))).	TCTTTGGTTGCTTGGCTGTATGA	scaffold42448	84454	84534	-	cluster9	2	Bilateria			40880	3140	2269	2	1	4	12566	6847	11491	1103	1391	1478	248	100	55	118	8	0	0	2	56	1	1929.35	279.5	0.38	14.07	11.27	3572.49	1793.38	1398.52	152.7	202.88
cgi-miR-9c	cgi-miR-9c-3p	bmo-miR-9a-3p	mir-9	-33.9	GCTCGTTATGTCTTTGGTTGCTTGGCTGTATGATTGAGTTTGCAAGATCATAAAGCTATGCTACCGGAGGCTTAAATGGCG	81	(((..(((.(((((((((.((.(((((.(((((((..(....)..))))))).))))).)).))))))))).)))..))).	ATAAAGCTATGCTACCGGAGGC	scaffold42448	84454	84534	-	cluster9	2	Bilateria			17482	1030	2688	0	1	0	3270	4110	5278	337	200	423	36	15	30	29	5	0	1	0	28	1	632.88	331.11	0	14.07	0	929.65	1076.5	642.36	46.66	29.17
cgi-miR-9d	cgi-miR-9d-5p	xtr-miR-9b-5p	mir-9	-34.9	GTCAGTTTTGTCTTTGGTTGCTTGGCTGTATGATTGTATTCGCAATATTATAAAGCTAAGTTACCGGAGGCAAAAATGAGG	81	.(((.(((((((((((((.((((((((.(((((((((....)))..)))))).)))))))).))))))))))))).)))..	TCTTTGGTTGCTTGGCTGTATG	scaffold42448	85400	85480	-	cluster9	2	Bilateria			40881	3140	2269	2	1	4	12566	6847	11491	1103	1392	1478	248	100	55	118	8	0	0	2	56	1	1929.35	279.5	0.38	14.07	11.27	3572.49	1793.38	1398.52	152.7	203.03
cgi-miR-9d	cgi-miR-9d-3p	bmo-miR-9a-3p	mir-9	-34.9	GTCAGTTTTGTCTTTGGTTGCTTGGCTGTATGATTGTATTCGCAATATTATAAAGCTAAGTTACCGGAGGCAAAAATGAGG	81	.(((.(((((((((((((.((((((((.(((((((((....)))..)))))).)))))))).))))))))))))).)))..	ATAAAGCTAAGTTACCGGAGGC	scaffold42448	85400	85480	-	cluster9	2	Bilateria			17573	428	1956	2	0	0	3867	1927	7383	718	449	509	62	109	52	53	9	1	2	0	45	1	262.98	240.94	0.38	0	0	1099.38	504.72	898.55	99.4	65.49
cgi-miR-124	cgi-miR-124-3p	cel-miR-124-3p	mir-124	-33.7	AATTCTTACCTGTTCGTGTTCACCGGGTAGACCTTGATGGTATAGAACAATTAAGGCACGCGGTGAATGCCAAGGGGGAGAAAA	84	..(((((.(((.((.((((((((((.((...(((((((.((.....)).))))))).)).)))))))))).)).))))))))..	TAAGGCACGCGGTGAATGCCA	scaffold427	142706	142768	+		2	Bilateria			28875	24	1933	457	0	0	17	58	125	115	3528	17406	102	36	1103	2167	82	1056	183	12	464	7	14.75	238.11	86.09	0	0	4.83	15.19	15.21	15.92	514.58
cgi-miR-125	cgi-miR-125-5p	mmu-miR-125b-5p	mir-10	-33.9	ACTTCCTCTCTCCCTGAGACCATAACTTGTGAATATTTTCACAGGTTCTGGTTTCTGGACTAGAGTGGGTGT	72	(((..((((.(((..(((((((.((((((((((....)))))))))).))))))).)))..))))..)))..	TCCCTGAGACCATAACTTGTGA	scaffold43364	40011	40082	-	cluster10	1	Eumetazoa			2758098	978	14669	256446	115	339	537	742	913	5686	14569	22133	2606	92553	379210	351615	269994	286256	439116	196416	334151	89054	600.92	1806.93	48309.2	1618.17	955.08	152.67	194.35	111.12	787.19	2124.97
cgi-miR-125	cgi-miR-125-3p			-33.9	ACTTCCTCTCTCCCTGAGACCATAACTTGTGAATATTTTCACAGGTTCTGGTTTCTGGACTAGAGTGGGTGT	72	(((..((((.(((..(((((((.((((((((((....)))))))))).))))))).)))..))))..)))..	ACAGGTTCTGGTTTCTGGACTA	scaffold43364	40011	40082	-	cluster10	1	Eumetazoa			874	0	41	110	0	0	5	21	2	9	23	63	3	27	66	95	82	146	40	17	105	19	0	5.05	20.72	0	0	1.42	5.5	0.24	1.25	3.35
cgi-let-7	cgi-let-7-5p	bbe-let-7a-5p	let-7	-32	GGTCTCGAGTTGAGGTAGTAGGTTGTATAGTTGAGAATTACAACACATTTTATGGAGAACTATACAACTTGCTAGCTTTCCTTGTAGCATG	91	.((..((((..(((.(((((((((((((((((.(((((........)))))......))))))))))))))))).)))..))))..))...	TGAGGTAGTAGGTTGTATAGTT	scaffold43364	47249	47339	-	cluster10	2	Bilateria			25287375	6174	91163	1658726	4006	6793	19851	21195	51000	132110	294728	589072	38690	2726146	2683288	3090269	2240770	2956387	2783607	1404682	3999080	489638	3793.57	11229.5	312470	56368.6	19138.3	5643.6	5551.43	6206.97	18289.9	42987.7
cgi-let-7	cgi-let-7-3p	dme-let-7-3p	let-7	-32	GGTCTCGAGTTGAGGTAGTAGGTTGTATAGTTGAGAATTACAACACATTTTATGGAGAACTATACAACTTGCTAGCTTTCCTTGTAGCATG	91	.((..((((..(((.(((((((((((((((((.(((((........)))))......))))))))))))))))).)))..))))..))...	CTATACAACTTGCTAGCTTTCC	scaffold43364	47249	47339	-	cluster10	2	Bilateria			228	1	6	17	0	0	7	1	5	8	9	8	3	24	19	25	15	23	20	17	20	0	0.61	0.74	3.2	0	0	1.99	0.26	0.61	1.11	1.31
cgi-miR-100	cgi-miR-100-5p	bbe-miR-100-5p	mir-10	-27.6	GGGCAACAGGAACCCGTAGATCCGAACTTGTGTGGGCAATTCTCAAGCTCAGATCTAGGGGTCTGTGTCGT	71	.((((.(((..((((.((((((.((.((((.(.........).)))).)).)))))).)))))))))))..	AACCCGTAGATCCGAACTTGTG	scaffold43364	47983	48053	-	cluster10	1	Eumetazoa			346220	216	2356	28503	105	255	339	306	742	2936	5165	5600	990	46441	32154	31055	27156	41586	42844	21133	46058	10280	132.72	290.21	5369.38	1477.46	718.43	96.38	80.15	90.31	406.47	753.34
cgi-miR-100	cgi-miR-100-3p			-27.6	GGGCAACAGGAACCCGTAGATCCGAACTTGTGTGGGCAATTCTCAAGCTCAGATCTAGGGGTCTGTGTCGT	71	.((((.(((..((((.((((((.((.((((.(.........).)))).)).)))))).)))))))))))..	CAAGCTCAGATCTAGGGGTCT	scaffold43364	47983	48053	-	cluster10	1	Eumetazoa			1526	0	20	94	0	1	2	4	0	7	14	17	2	72	180	159	115	179	358	74	196	32	0	2.46	17.71	0	2.82	0.57	1.05	0	0.97	2.04
cgi-miR-1992	cgi-miR-1992-5p			-33.8	GATTTCTGTTCGTCAGTGGTGGATTGCTAGATATAAATCAACTTATCAGCAGTTGTACCACTGATTTGCAGAGAAAAC	78	..(((((((..(((((((((((((((((.((((..........))))))))))).))))))))))..)))))))....	CGTCAGTGGTGGATTGCTAGATA	scaffold43940	216493	216570	-		4	Lophotrochozoa	CGI_10014158	-/-	1495	37	70	15	0	69	417	155	226	144	109	71	8	23	36	12	28	10	2	10	46	7	22.73	8.62	2.83	0	194.4	118.55	40.6	27.51	19.94	15.9
cgi-miR-1992	cgi-miR-1992-3p	lgi-miR-1992	mir-1992	-33.8	GATTTCTGTTCGTCAGTGGTGGATTGCTAGATATAAATCAACTTATCAGCAGTTGTACCACTGATTTGCAGAGAAAAC	78	..(((((((..(((((((((((((((((.((((..........))))))))))).))))))))))..)))))))....	TCAGCAGTTGTACCACTGATTTG	scaffold43940	216493	216570	-		4	Lophotrochozoa	CGI_10014158	-/-	77733	2108	12917	4183	21	133	1946	1534	6045	7253	5552	5698	292	1901	7262	2983	4822	2743	271	475	7240	2354	1295.25	1591.12	787.99	295.49	374.71	553.24	401.79	735.71	1004.14	809.79
cgi-miR-36	cgi-miR-36-5p			-36.9	GGTTTTGTGCGGATGGTGTATACTCGGTTTGATGATGTCATACTCCATCACCGGGTAAACATTCATCCGCATAAAGT	77	..(((((((((((((((((.((((((((..((((..(.....)..)))))))))))).))).)))))))))))))).	GGATGGTGTATACTCGGTTTGATG	scaffold43988	9119	9195	-	cluster11	3	Protostomia			1966	3	250	1	0	2	14	4	48	218	541	852	18	9	0	2	2	1	0	0	1	0	1.84	30.8	0.19	0	5.63	3.98	1.05	5.84	30.18	78.91
cgi-miR-36	cgi-miR-36-3p	cte-miR-36	mir-36	-36.9	GGTTTTGTGCGGATGGTGTATACTCGGTTTGATGATGTCATACTCCATCACCGGGTAAACATTCATCCGCATAAAGT	77	..(((((((((((((((((.((((((((..((((..(.....)..)))))))))))).))).)))))))))))))).	TCACCGGGTAAACATTCATC	scaffold43988	9119	9195	-	cluster11	3	Protostomia			18508	118	1425	6	38	162	213	46	603	2166	8661	4780	192	8	0	2	23	3	0	40	2	20	72.5	175.53	1.13	534.7	456.41	60.56	12.05	73.39	299.87	1263.25
cgi-miR-279	cgi-miR-279-5p			-35	CTTTCCTCGGATGGGTGTGTGTCTATTCCATGTTGAAAATGGCCATGACTAGATCCACACTCATCCAAGAGGAGGG	76	(((((((((((((((((((..((((.((...(((......)))...)).))))..)))))))))))..))))))))	ATGGGTGTGTGTCTATTC	scaffold43988	13116	13191	-	cluster11	3	Protostomia			2833	62	229	105	1	58	274	247	413	129	159	288	23	65	86	64	44	360	6	9	195	16	38.1	28.21	19.78	14.07	163.41	77.9	64.69	50.26	17.86	23.19
cgi-miR-279	cgi-miR-279-3p	cte-miR-279	mir-279	-35	CTTTCCTCGGATGGGTGTGTGTCTATTCCATGTTGAAAATGGCCATGACTAGATCCACACTCATCCAAGAGGAGGG	76	(((((((((((((((((((..((((.((...(((......)))...)).))))..)))))))))))..))))))))	TGACTAGATCCACACTCATCC	scaffold43988	13116	13191	-	cluster11	3	Protostomia			502324	10844	39367	41041	733	3238	10707	34381	20709	15308	15980	93750	2496	13938	23984	17613	14481	84025	1269	4187	50031	4242	6663.02	4849.23	7731.28	10314.1	9122.59	3043.98	9005.13	2520.4	2119.31	2330.77
cgi-miR-92d	cgi-miR-92d-5p			-28.1	GATTACGTTACGGCGGGGACCAGGGCAATATGGTGTAACACAAATCCAATTGCACAAGTCCCGGCCTGCCCGTGAAT	77	..(((((....(((.(((((....(((((.(((............))))))))....))))).)))....)))))..	CGGCGGGGACCAGGGCAATATG	scaffold459	310875	310951	-	cluster12	2	Bilateria			26666	811	1431	239	17	451	6514	1421	7173	4349	1738	1219	191	168	125	47	169	366	19	40	99	79	498.31	176.27	45.02	239.21	1270.63	1851.92	372.19	872.99	602.09	253.5
cgi-miR-92d	cgi-miR-92d-3p	dme-miR-92b-3p	mir-25	-28.1	GATTACGTTACGGCGGGGACCAGGGCAATATGGTGTAACACAAATCCAATTGCACAAGTCCCGGCCTGCCCGTGAAT	77	..(((((....(((.(((((....(((((.(((............))))))))....))))).)))....)))))..	AATTGCACAAGTCCCGGCCT	scaffold459	310875	310951	-	cluster12	2	Bilateria			147476	2208	14507	5278	304	1977	4711	6789	11731	8641	9482	27313	1341	5178	4795	4223	5476	15180	557	2976	12231	2578	1356.69	1786.97	994.27	4277.59	5569.91	1339.33	1778.19	1427.73	1196.3	1383
cgi-miR-92c	cgi-miR-92c-5p			-34	CATGCAATGTAGGCTGTGAAAGGTAGCAATCATTTCATGACGTTTACGTGAATTGCACCTGTCCCGGCCTGCACTGGATG	80	(((.((.(((((((((.((.((((.(((((....(((((.......)))))))))))))).)).))))))))).)).)))	AGGCTGTGAAAGGTAGCAATCATT	scaffold459	311193	311272	-	cluster12	2	Bilateria			2677	201	406	14	2	27	501	469	235	266	155	275	25	29	15	3	9	23	1	5	6	10	123.5	50.01	2.64	28.14	76.07	142.43	122.84	28.6	36.83	22.61
cgi-miR-92c	cgi-miR-92c-3p	aga-miR-92b	mir-25	-34	CATGCAATGTAGGCTGTGAAAGGTAGCAATCATTTCATGACGTTTACGTGAATTGCACCTGTCCCGGCCTGCACTGGATG	80	(((.((.(((((((((.((.((((.(((((....(((((.......)))))))))))))).)).))))))))).)).)))	AATTGCACCTGTCCCGGCCT	scaffold459	311193	311272	-	cluster12	2	Bilateria			144272	1736	8486	7493	346	1656	3782	4026	5117	8057	8010	16912	942	5108	6519	5537	7588	21458	806	3379	23188	4126	1066.67	1045.31	1411.53	4868.58	4665.54	1075.22	1054.5	622.77	1115.45	1168.3
cgi-miR-92b	cgi-miR-92b-5p			-40.8	GGTCTTGTATGGGCTGGAGCGGCTGCAAAGCAGTGATGGTGGTTTCTGTATTGCACTCGTCCCGGCCGATATCTGGACCT	80	(((((.((((.((((((..((..(((((.((((.(((....))).)))).)))))..))..)))))).))))..))))).	GGGCTGGAGCGGCTGCAAAGCA	scaffold459	320184	320263	-	cluster12	2	Bilateria			460	2	0	1	0	8	90	185	110	12	10	39	1	0	0	0	1	1	0	0	0	0	1.23	0	0.19	0	22.54	25.59	48.46	13.39	1.66	1.46
cgi-miR-92b	cgi-miR-92b-3p	dre-miR-92b	mir-25	-40.8	GGTCTTGTATGGGCTGGAGCGGCTGCAAAGCAGTGATGGTGGTTTCTGTATTGCACTCGTCCCGGCCGATATCTGGACCT	80	(((((.((((.((((((..((..(((((.((((.(((....))).)))).)))))..))..)))))).))))..))))).	TATTGCACTCGTCCCGGCCGAT	scaffold459	320184	320263	-	cluster12	2	Bilateria			246462	3785	27752	7267	794	2706	8743	13306	18572	23782	20759	45567	2841	7731	5562	5709	8003	17192	1243	2592	18463	4093	2325.67	3418.49	1368.95	11172.4	7623.76	2485.62	3485.13	2260.31	3292.48	3027.81
cgi-miR-1993	cgi-miR-1993-5p			-28.9	CCCTAAAATTTCGGGAATAGCAGTAAAATGCATTGAAGTATACATCCTGTATTATGCTGTTATTCACGAGAAGGAAGGGTT	81	((((....(((((.(((((((((((.((((((..((.(....).)).)))))).))))))))))).)))))....))))..	TCGGGAATAGCAGTAAAATG	scaffold506	136458	136538	+		3	Protostomia			4113	401	459	0	0	22	678	208	1686	319	196	126	10	1	1	0	3	0	0	0	0	3	246.39	56.54	0	0	61.98	192.75	54.48	205.2	44.16	28.59
cgi-miR-1993	cgi-miR-1993-3p	cte-miR-1993	mir-1993	-28.9	CCCTAAAATTTCGGGAATAGCAGTAAAATGCATTGAAGTATACATCCTGTATTATGCTGTTATTCACGAGAAGGAAGGGTT	81	((((....(((((.(((((((((((.((((((..((.(....).)).)))))).))))))))))).)))))....))))..	TATTATGCTGTTATTCACGAGA	scaffold506	136458	136538	+		3	Protostomia			74948	3211	21307	3	27	168	6116	3594	18621	11866	5875	3133	437	224	17	39	235	0	1	22	5	47	1972.98	2624.6	0.57	379.92	473.32	1738.77	941.35	2266.28	1642.78	856.9
cgi-miR-242	cgi-miR-242-5p	spu-miR-242	mir-242_2	-30.5	CCTGTAAGTGTTGCGTAGGCGTTGTGCACAGTCGGAACTGACATCACTGTGTATTTTGTCTACACAGCATCCATCAAGG	79	(((....((((((.(((((((..(((((((((.((........)))))))))))..))))))).))))))......)))	TTGCGTAGGCGTTGTGCACAGT	scaffold507	280150	280228	+		2	Bilateria			542929	29330	156213	0	9	7965	43637	48650	76902	78620	43037	57080	1455	14	0	0	13	0	0	1	2	1	18021.6	19242.3	0	126.64	22440.2	12405.9	12742.5	9359.39	10884.5	6277.18
cgi-miR-1175	cgi-miR-1175-5p	lgi-miR-1175-5p	mir-1175	-28.2	GTGTATTTGGAGTGGAGAGAGTTTTATCTCATCGTAAATTGCCGGGTGAGATTCAACTCCTCCAACTGCACACTACG	77	((((....(.(((((((.(((((..((((((((...........))))))))..))))))))).))).)))))....	AGTGGAGAGAGTTTTATCTCATC	scaffold514	99882	99958	-	cluster13	3	Protostomia	CGI_10018346	-/-	1091	10	65	31	0	2	32	14	107	59	76	110	17	127	14	5	336	31	0	13	31	11	6.14	8.01	5.84	0	5.63	9.1	3.67	13.02	8.17	11.09
cgi-miR-1175	cgi-miR-1175-3p	lgi-miR-1175-3p	mir-1175	-28.2	GTGTATTTGGAGTGGAGAGAGTTTTATCTCATCGTAAATTGCCGGGTGAGATTCAACTCCTCCAACTGCACACTACG	77	((((....(.(((((((.(((((..((((((((...........))))))))..))))))))).))).)))))....	TGAGATTCAACTCCTCCAACTGC	scaffold514	99882	99958	-	cluster13	3	Protostomia	CGI_10018346	-/-	1802	24	577	21	0	0	26	12	149	150	154	126	21	68	17	5	388	15	4	10	22	13	14.75	71.07	3.96	0	0	7.39	3.14	18.13	20.77	22.46
cgi-miR-750	cgi-miR-750-5p			-39.1	CAGAAGATGCATCAATGAGTTGGAAGGTTTGGTCTCAGCAGTTCAGACCTTGCCAGATCTAACTCTTCCAGCTCACTGCTGCATTGTCAA	90	..((.((((((.((.((((((((((((((.(((((..((((........)))).))))).))).))))))))))).)).)))))).))..	AGTTGGAAGGTTTGGTCTCAGCA	scaffold514	103015	103104	-	cluster13	3	Protostomia	CGI_10018346	-/-	771	11	52	0	0	3	56	78	206	103	75	90	13	4	0	1	78	0	0	1	0	0	6.76	6.41	0	0	8.45	15.92	20.43	25.07	14.26	10.94
cgi-miR-750	cgi-miR-750-3p	cte-miR-750	mir-750	-39.1	CAGAAGATGCATCAATGAGTTGGAAGGTTTGGTCTCAGCAGTTCAGACCTTGCCAGATCTAACTCTTCCAGCTCACTGCTGCATTGTCAA	90	..((.((((((.((.((((((((((((((.(((((..((((........)))).))))).))).))))))))))).)).)))))).))..	CCAGATCTAACTCTTCCAGCTCA	scaffold514	103015	103104	-	cluster13	3	Protostomia	CGI_10018346	-/-	58989	641	7963	310	2	10	616	594	3494	6276	7932	7349	720	3027	453	214	17988	125	28	359	765	123	393.86	980.88	58.4	28.14	28.17	175.13	155.58	425.24	868.88	1156.92
cgi-miR-219	cgi-miR-219-5p	bbe-miR-219-5p	mir-219	-31.4	TTTCAGGCCATGATTGTCCAAACGCAATTCTTGTGAAGGTTAAGCCAAGAACTGTGTATGGACATCAGTGCTTGGGGCT	79	(..(((((..((((.(((((.(((((.((((((.(.........))))))).))))).)))))))))..)))))..)..	TGATTGTCCAAACGCAATT	scaffold517	74679	74757	+		2	Bilateria	CGI_10008980	+/-	9270	3	647	221	0	0	1	2	18	183	915	3027	503	404	1178	1819	163	95	21	22	23	25	1.84	79.7	41.63	0	0	0.28	0.52	2.19	25.34	133.46
cgi-miR-219	cgi-miR-219-3p	spu-miR-219-3p	mir-219	-31.4	TTTCAGGCCATGATTGTCCAAACGCAATTCTTGTGAAGGTTAAGCCAAGAACTGTGTATGGACATCAGTGCTTGGGGCT	79	(..(((((..((((.(((((.(((((.((((((.(.........))))))).))))).)))))))))..)))))..)..	AGAACTGTGTATGGACATCAGT	scaffold517	74679	74757	+		2	Bilateria	CGI_10008980	+/-	2335	0	143	38	0	0	0	0	11	42	450	721	95	257	201	294	29	10	1	27	9	7	0	17.61	7.16	0	0	0	0	1.34	5.81	65.63
cgi-miR-375	cgi-miR-375-5p			-24.4	CAGACAGGTCACGTGCGCTGTATGTAACAACACGAGACACAAACGTTTTGTTCAGTCAGCTCGCGTTATTGAGTCTAC	78	.((((.(((.(((((.((((..((.(((((.(((.........))).)))))))..)))).))))).)))..))))..	ACGTGCGCTGTATGTAACAACAC	scaffold527	290171	290248	+		2	Bilateria			1975	122	306	0	0	0	169	169	530	242	167	131	6	26	0	0	105	0	0	2	0	0	74.96	37.69	0	0	0	48.05	44.26	64.5	33.5	24.36
cgi-miR-375	cgi-miR-375-3p	dre-miR-375	mir-375	-24.4	CAGACAGGTCACGTGCGCTGTATGTAACAACACGAGACACAAACGTTTTGTTCAGTCAGCTCGCGTTATTGAGTCTAC	78	.((((.(((.(((((.((((..((.(((((.(((.........))).)))))))..)))).))))).)))..))))..	TTTGTTCAGTCAGCTCGCGTTA	scaffold527	290171	290248	+		2	Bilateria			504945	4020	60556	273	27	10	5471	7301	50389	65770	67498	115470	4326	18560	26	15	104948	4	4	38	199	40	2470.06	7459.29	51.43	379.92	28.17	1555.39	1912.29	6132.61	9105.49	9844.94
cgi-miR-981	cgi-miR-981-3p	cte-miR-981	mir-981	-26.34	CTATTTTGACGGGTTTCGCGATCGATGAACATTAAACAAAGTATCTGTTCGTTGTCGTCGAAACCTGCCTTAAATA	76	.(((((.(.((((((((((((.(((((((((..............)))))))))))).))))))))).)..)))))	TTCGTTGTCGTCGAAACCT	scaffold547	522565	522640	+		2	Bilateria			1193250	3338	45190	31196	37	63	2515	682	63359	99804	182285	104231	35408	227989	77044	69650	37877	96337	8784	14302	85354	7805	2051.01	5566.51	5876.68	520.63	177.49	715.01	178.63	7711.13	13817.3	26587.2
cgi-miR-153	cgi-miR-153-5p			-26	ATTCCTTTGACAGCTTTTGTGATTTAGCAATTGTCCACTACACAAATTGCATAGTCACAAAAGTGATCATGGATTT	76	..(((..(((..((((((((((((..((((((............))))))..))))))))))))..))).)))...	CAGCTTTTGTGATTTAGCAATT	scaffold586	430259	430334	+		2	Bilateria	CGI_10018007	+/+	90	0	19	3	0	0	0	1	2	9	13	34	3	0	2	1	0	2	0	0	1	0	0	2.34	0.57	0	0	0	0.26	0.24	1.25	1.9
cgi-miR-153	cgi-miR-153-3p	gga-miR-153	mir-153	-26	ATTCCTTTGACAGCTTTTGTGATTTAGCAATTGTCCACTACACAAATTGCATAGTCACAAAAGTGATCATGGATTT	76	..(((..(((..((((((((((((..((((((............))))))..))))))))))))..))).)))...	TTGCATAGTCACAAAAGTGA	scaffold586	430259	430334	+		2	Bilateria	CGI_10018007	+/+	1005	2	83	4	0	2	9	1	55	103	230	392	17	52	9	18	6	7	0	1	12	2	1.23	10.22	0.75	0	5.63	2.56	0.26	6.69	14.26	33.55
cgi-miR-96a	cgi-miR-96a-5p	lgi-miR-96a	mir-96	-29.3	GTTGGTCGTTCTTGGCACTGGCGGAATAATCACGTGACAAGTAAAGTGGTTGTTCCCTTGTGTCAATAATGAACTC	76	.....(((((.(((((((.((.(((((((((((............))))))))))))).))))))).)))))....	CTTGGCACTGGCGGAATAATCA	scaffold591	1189381	1189456	-		2	Bilateria	CGI_10027607	-/-	4036959	95336	300361	113010	14266	53199	231651	224012	436484	392017	346701	640900	65334	180838	104561	82230	93760	306632	6131	58955	258572	32009	58578.5	36998.5	21288.8	200737	149880	65857.9	58673.6	53122.4	54272.6	50568.2
cgi-miR-1989	cgi-miR-1989-5p	cte-miR-1989	mir-1989	-31.2	CCTAAGCAATTCAGCTGTCACGATGCCTTCTTGTGTGAATAGAGTAAGAAGTTGTCGAGACAGCTGTGTTGTCTG	75	.....(((((.((((((((.((((..(((((((..(.....)..)))))))..)))).)))))))).)))))...	TCAGCTGTCACGATGCCTTCTT	scaffold593	350239	350313	-		4	Lophotrochozoa	CGI_10022523	-/-	6729	127	833	144	22	83	144	134	228	589	960	1448	42	191	58	59	1042	38	51	225	22	289	78.03	102.61	27.13	309.56	233.84	40.94	35.1	27.75	81.54	140.02
cgi-miR-1989	cgi-miR-1989-3p			-31.2	CCTAAGCAATTCAGCTGTCACGATGCCTTCTTGTGTGAATAGAGTAAGAAGTTGTCGAGACAGCTGTGTTGTCTG	75	.....(((((.((((((((.((((..(((((((..(.....)..)))))))..)))).)))))))).)))))...	GAAGTTGTCGAGACAGCT	scaffold593	350239	350313	-		4	Lophotrochozoa	CGI_10022523	-/-	591	0	54	0	0	0	8	11	24	36	52	339	10	8	0	0	49	0	0	0	0	0	0	6.65	0	0	0	2.27	2.88	2.92	4.98	7.58
cgi-miR-71	cgi-miR-71-5p	mse-miR-71	mir-71	-33.8	TGACTTGTTGTGAAAGACATGGGTAGTGAGATGTTTTAAGGGTCACCTTGCTACTCTGTCTTTTGCATGAGGTCAGG	77	((((((..((..(((((((.((((((..((.((..........)).))..)))))))))))))..))..))))))..	TGAAAGACATGGGTAGTGAGATG	scaffold602	444830	444906	+	cluster14	2	Bilateria	CGI_10023188	+/+	997155	7109	61043	30051	955	4708	37798	43000	61176	88137	91340	213550	17137	28372	45527	47854	45589	45083	37398	21088	60782	9458	4368.07	7519.28	5660.99	13437.8	13264.1	10745.9	11262.6	7445.45	12202.1	13322.4
cgi-miR-71	cgi-miR-71-3p			-33.8	TGACTTGTTGTGAAAGACATGGGTAGTGAGATGTTTTAAGGGTCACCTTGCTACTCTGTCTTTTGCATGAGGTCAGG	77	((((((..((..(((((((.((((((..((.((..........)).))..)))))))))))))..))..))))))..	CCTTGCTACTCTGTCTTTTGCA	scaffold602	444830	444906	+	cluster14	2	Bilateria	CGI_10023188	+/+	1731	71	140	37	3	59	178	93	292	92	118	149	19	47	51	39	33	53	56	102	77	22	43.63	17.25	6.97	42.21	166.22	50.61	24.36	35.54	12.74	17.21
cgi-miR-2c	cgi-miR-2c-5p			-40.5	AGTTCCTGTGCTGACTAAGTGGCTGTGATGTATCATTTACTTATATCACAGCCTGCTTGGATCAGTACAGTGTTCTG	77	((..((((((((((((((((((((((((((((.........)))))))))))).)))))).))))))))).)..)).	CTGACTAAGTGGCTGTGATGTA	scaffold602	445130	445206	+	cluster14	3	Protostomia	CGI_10023188	+/+	13838	796	1324	106	10	796	3362	1222	2098	1027	907	932	109	381	112	75	113	164	47	107	105	45	489.1	163.09	19.97	140.71	2242.61	955.81	320.07	255.34	142.18	132.29
cgi-miR-2c	cgi-miR-2c-3p	lgi-miR-2d	mir-2	-40.5	AGTTCCTGTGCTGACTAAGTGGCTGTGATGTATCATTTACTTATATCACAGCCTGCTTGGATCAGTACAGTGTTCTG	77	((..((((((((((((((((((((((((((((.........)))))))))))).)))))).))))))))).)..)).	TATCACAGCCTGCTTGGATCAGT	scaffold602	445130	445206	+	cluster14	3	Protostomia	CGI_10023188	+/+	21878	622	2912	634	107	495	1772	565	1650	1147	1342	1996	216	704	999	1077	850	764	1476	1389	856	305	382.18	358.7	119.43	1505.6	1394.59	503.78	147.99	200.81	158.8	195.74
cgi-miR-2d-1	cgi-miR-2d-1-5p			-27.8	AAAAGTGTAGCCATCAAAGTGACTGTGAAATGTTGAATTAAAATTCATATCACAGCCAGCTTTGATGAGCTTCATGTTTCT	81	....(((.((((((((((((..((((((.....(((((....)))))..))))))...))))))))).))).)))......	CCATCAAAGTGACTGTGAAATG	scaffold602	445404	445484	+	cluster14	3	Protostomia	CGI_10023188	+/+	2828	161	218	37	5	169	464	186	583	170	200	178	40	109	37	35	35	50	36	47	54	14	98.93	26.85	6.97	70.36	476.13	131.91	48.72	70.95	23.54	29.17
cgi-miR-2d-1	cgi-miR-2d-1-3p	aae-miR-2b	mir-2	-27.8	AAAAGTGTAGCCATCAAAGTGACTGTGAAATGTTGAATTAAAATTCATATCACAGCCAGCTTTGATGAGCTTCATGTTTCT	81	....(((.((((((((((((..((((((.....(((((....)))))..))))))...))))))))).))).)))......	TATCACAGCCAGCTTTGATGAGCT	scaffold602	445404	445484	+	cluster14	3	Protostomia	CGI_10023188	+/+	47223	1513	7234	1973	179	692	3038	1529	2546	2658	2911	3892	822	1367	2730	2178	1802	2632	1976	3183	1567	801	929.65	891.08	371.67	2518.71	1949.61	863.7	400.48	309.86	367.99	424.58
cgi-miR-2e	cgi-miR-2e-3p	dme-miR-2a-3p	mir-2	-36.3	AAGATGTGGGGCTCACAGAGTTGCTGTGAATTGTATAACCAACTCAGATCACAGCCAGCTTTGATGAGCTTCAAGTCT	78	.((((.(((((((((((((((((((((((.(((...........))).)))))).)))))))).))))))))).))))	GATCACAGCCAGCTTTGATGAG	scaffold602	445713	445790	+	cluster14	3	Protostomia	CGI_10023188	+/+	11806	445	1667	484	46	202	850	479	633	600	757	1113	234	340	638	456	395	578	388	993	302	206	273.43	205.34	91.18	647.27	569.11	241.65	125.46	77.04	83.07	110.41
cgi-miR-2f	cgi-miR-2f-5p			-35.7	AGTAATGCAAATCATCAAAGTTGGTGTGATGTGTTAAATTTGCTCATATCACAGCTAGCTTTGATGAGCTTGCTTTGC	78	.((((.((((.((((((((((((((((((((((...........))))))))).)))))))))))))..)))).))))	TCATCAAAGTTGGTGTGATGTGT	scaffold602	445832	445909	+	cluster14	3	Protostomia	CGI_10023188	+/+	140	7	24	6	0	1	6	7	9	4	10	7	2	2	7	5	5	13	11	0	6	8	4.3	2.96	1.13	0	2.82	1.71	1.83	1.1	0.55	1.46
cgi-miR-2f	cgi-miR-2f-3p	dme-miR-2a-3p	mir-2	-35.7	AGTAATGCAAATCATCAAAGTTGGTGTGATGTGTTAAATTTGCTCATATCACAGCTAGCTTTGATGAGCTTGCTTTGC	78	.((((.((((.((((((((((((((((((((((...........))))))))).)))))))))))))..)))).))))	TATCACAGCTAGCTTTGATGAG	scaffold602	445832	445909	+	cluster14	3	Protostomia	CGI_10023188	+/+	14134	448	1870	712	62	246	641	330	771	620	812	948	154	455	917	882	613	915	736	1144	566	292	275.27	230.35	134.13	872.4	693.07	182.24	86.43	93.83	85.84	118.43
cgi-miR-2d-2	cgi-miR-2d-2-5p			-23.8	CAAATGGAAGTTGTCAAAGTGGTGGTGATGTGTTGTCATGTTCGTATCACAGCCAGCTTTGATGAGCTTGAATTT	75	.((((..((((((((((((((((.((((((((..........)))))))).)))).))))))).)))))..))))	TTGTCAAAGTGGTGGTGATGTG	scaffold602	446009	446083	+	cluster14	3	Protostomia	CGI_10023188	+/+	2376	79	318	56	4	53	288	147	123	170	234	381	33	30	65	40	61	75	45	75	70	29	48.54	39.17	10.55	56.28	149.32	81.88	38.5	14.97	23.54	34.13
cgi-miR-2d-2	cgi-miR-2d-2-3p	aae-miR-2b	mir-2	-23.8	CAAATGGAAGTTGTCAAAGTGGTGGTGATGTGTTGTCATGTTCGTATCACAGCCAGCTTTGATGAGCTTGAATTT	75	.((((..((((((((((((((((.((((((((..........)))))))).)))).))))))).)))))..))))	TATCACAGCCAGCTTTGATGAGCT	scaffold602	446009	446083	+	cluster14	3	Protostomia	CGI_10023188	+/+	47223	1513	7234	1973	179	692	3038	1529	2546	2658	2911	3892	822	1367	2730	2178	1802	2632	1976	3183	1567	801	929.65	891.08	371.67	2518.71	1949.61	863.7	400.48	309.86	367.99	424.58
cgi-miR-2g	cgi-miR-2g-5p			-31	TGCATGGCTAGCATTGAAGTGGCAGTGATGTGCTGATGTACTGTCATATCACAGCCAGCTTTGATGACAGGCAAGTAAT	79	(((.((.((..(((..(((((((.(((((((((.........).)))))))).)))).)))..)))..)).)).)))..	GCATTGAAGTGGCAGTGATGTG	scaffold602	446524	446602	+	cluster14	3	Protostomia	CGI_10023188	+/+	584	30	82	11	0	12	46	72	44	36	31	98	8	8	13	16	8	22	14	4	24	5	18.43	10.1	2.07	0	33.81	13.08	18.86	5.36	4.98	4.52
cgi-miR-2g	cgi-miR-2g-3p	hme-miR-2b	mir-2	-31	TGCATGGCTAGCATTGAAGTGGCAGTGATGTGCTGATGTACTGTCATATCACAGCCAGCTTTGATGACAGGCAAGTAAT	79	(((.((.((..(((..(((((((.(((((((((.........).)))))))).)))).)))..)))..)).)).)))..	TATCACAGCCAGCTTTGATGACA	scaffold602	446524	446602	+	cluster14	3	Protostomia	CGI_10023188	+/+	156052	8807	24482	5297	1213	4111	9433	7310	13002	9233	9240	10508	2202	4506	6923	5592	5497	6858	5092	9345	4528	2873	5411.4	3015.69	997.85	17068.2	11582.1	2681.78	1914.65	1582.41	1278.26	1347.7
cgi-miR-317a	cgi-miR-317a-5p			-32.8	TGTGGAGGGTAAGGTACCATTGTGTGTTTGTATAGGAATACACTATGAACACAGCTGGTGGTATCTTGTTCTCTGTGAT	79	.(..(((..((((((((((((((((((((..((((.......))))))))))).).))))))))))))..)))..)...	AAGGTACCATTGTGTGTTTGTA	scaffold622	468066	468144	+	cluster15	3	Protostomia	CGI_10018220	+/+	377	26	135	11	0	3	27	12	52	13	18	29	3	2	8	0	5	21	0	3	6	3	15.98	16.63	2.07	0	8.45	7.68	3.14	6.33	1.8	2.63
cgi-miR-317a	cgi-miR-317a-3p	lgi-miR-317	mir-317	-32.8	TGTGGAGGGTAAGGTACCATTGTGTGTTTGTATAGGAATACACTATGAACACAGCTGGTGGTATCTTGTTCTCTGTGAT	79	.(..(((..((((((((((((((((((((..((((.......))))))))))).).))))))))))))..)))..)...	TGAACACAGCTGGTGGTATCTTGT	scaffold622	468066	468144	+	cluster15	3	Protostomia	CGI_10018220	+/+	146634	1864	37756	6419	6	176	3010	1634	6026	10054	12845	15709	2412	9462	4264	3335	4045	11731	3597	1869	9066	1354	1145.32	4650.79	1209.21	84.43	495.85	855.74	427.98	733.4	1391.92	1873.51
cgi-miR-317b	cgi-miR-317b-5p			-33.7	CATGTGGGTGAAGGTACCATTAGGTGTTCACATAATTAATGTTGTGAACACAGCTGGTGGTATCTTTTCTTCTGTGAG	78	((((..((.(((((((((((((((((((((((..........)))))))))..)))))))))))))).))..))))..	AAGGTACCATTAGGTGTTCACA	scaffold622	468573	468650	+	cluster15	3	Protostomia	CGI_10018220	+/+	508	28	120	17	1	11	33	11	111	29	15	25	7	18	7	4	11	28	13	5	8	6	17.2	14.78	3.2	14.07	30.99	9.38	2.88	13.51	4.01	2.19
cgi-miR-317b	cgi-miR-317b-3p	lgi-miR-317	mir-317	-33.7	CATGTGGGTGAAGGTACCATTAGGTGTTCACATAATTAATGTTGTGAACACAGCTGGTGGTATCTTTTCTTCTGTGAG	78	((((..((.(((((((((((((((((((((((..........)))))))))..)))))))))))))).))..))))..	TGAACACAGCTGGTGGTATCTTTT	scaffold622	468573	468650	+	cluster15	3	Protostomia	CGI_10018220	+/+	159524	2580	32762	7084	8	162	3438	2182	7806	12061	14671	18029	2628	10986	4612	3550	4644	14670	3757	2151	10024	1719	1585.26	4035.62	1334.48	112.57	456.41	977.42	571.51	950.03	1669.78	2139.84
cgi-miR-277	cgi-miR-277-5p			-33	TTCACTGGTCAGTACCAGATGTGCATTGTGCATCCGTAGTAGTAGTGTAAATGCATAATCTGGTATGTGACCGGCC	76	....(((((((((((((((((((((((.(((((...........)))))))))))).))))))))).)))))))..	AGTACCAGATGTGCATTGTGCA	scaffold622	474074	474149	+	cluster15	3	Protostomia	CGI_10018220	+/+	64	0	19	5	0	1	5	0	0	6	5	1	1	7	2	1	5	5	0	1	0	0	0	2.34	0.94	0	2.82	1.42	0	0	0.83	0.73
cgi-miR-277	cgi-miR-277-3p	cte-miR-277a	mir-277	-33	TTCACTGGTCAGTACCAGATGTGCATTGTGCATCCGTAGTAGTAGTGTAAATGCATAATCTGGTATGTGACCGGCC	76	....(((((((((((((((((((((((.(((((...........)))))))))))).))))))))).)))))))..	TAAATGCATAATCTGGTATGTGA	scaffold622	474074	474149	+	cluster15	3	Protostomia	CGI_10018220	+/+	1100	2	126	21	0	7	12	1	23	138	162	142	29	257	7	5	95	49	2	10	9	3	1.23	15.52	3.96	0	19.72	3.41	0.26	2.8	19.11	23.63
cgi-miR-34	cgi-miR-34-5p	tur-miR-34-5p	mir-34	-27	TGTGTTTTTGTGGCAGTGTGGTTAGCTGGTTGTTATGACAACGTAGAACCCACAACCACTATTCACACTTCCTTGAAACCATAC	84	((.(((((...((.((((((..(((.(((((((((((....))))......))))))))))..)))))).))..)))))))...	TGGCAGTGTGGTTAGCTGGTT	scaffold622	474782	474865	+	cluster15	2	Bilateria	CGI_10018220	+/+	201004	174	5697	28388	4	25	401	460	470	5738	4501	24178	793	1734	11732	8584	16650	55312	4757	6987	21259	3160	106.91	701.76	5347.72	56.28	70.43	114	120.48	57.2	794.39	656.49
cgi-miR-34	cgi-miR-34-3p			-27	TGTGTTTTTGTGGCAGTGTGGTTAGCTGGTTGTTATGACAACGTAGAACCCACAACCACTATTCACACTTCCTTGAAACCATAC	84	((.(((((...((.((((((..(((.(((((((((((....))))......))))))))))..)))))).))..)))))))...	CAACCACTATTCACACTTCCTT	scaffold622	474782	474865	+	cluster15	2	Bilateria	CGI_10018220	+/+	230	2	33	12	0	2	10	14	11	21	15	31	3	2	10	5	13	10	9	12	12	3	1.23	4.06	2.26	0	5.63	2.84	3.67	1.34	2.91	2.19
cgi-miR-183	cgi-miR-183-5p	lgi-miR-183	mir-263	-30.2	TCACTCCTTGAATGGCACTGGTAGAATTCACGGGGTATCACTGACCGTGGACTATCAATTGCCATACATGGCGTGTAA	78	.(((.((.((.((((((.((((((..(((((((...........)))))))))))))..)))))).)).)).)))...	AATGGCACTGGTAGAATTCACGG	scaffold626	18341	18418	+	cluster16	2	Bilateria			14745785	611598	1848294	3773	43803	238768	1937334	1676152	3795303	2578340	1250137	698186	33119	1120	121	87	5872	263	595	10151	131	12638	375792	227673	710.76	616353	672694	550780	439021	461909	356957	182339
cgi-miR-183	cgi-miR-183-3p			-30.2	TCACTCCTTGAATGGCACTGGTAGAATTCACGGGGTATCACTGACCGTGGACTATCAATTGCCATACATGGCGTGTAA	78	.(((.((.((.((((((.((((((..(((((((...........)))))))))))))..)))))).)).)).)))...	GTGGACTATCAATTGCCATACA	scaffold626	18341	18418	+	cluster16	2	Bilateria			698	105	108	0	0	27	175	105	128	31	9	8	0	1	0	0	0	0	0	0	1	0	64.52	13.3	0	0	76.07	49.75	27.5	15.58	4.29	1.31
cgi-miR-182	cgi-miR-182-5p	lgi-miR-182	mir-183	-34.3	GCGTGCAGATCTTGGCACTTGTAGAATTCACTGATACTTGAATATTTAATCTCAGTGAATCTATAGTGGCAACCGCGGCACGCTA	85	((((((.(...(((.((((.(((((.((((((((...((((....))))..))))))))))))))))).)))...).))))))..	CTTGGCACTTGTAGAATTCACTGA	scaffold626	26557	26641	+	cluster16	2	Bilateria			109678	6649	13013	714	42	368	16706	17264	22106	6668	5898	7875	1169	2704	902	1113	528	1105	147	3408	1068	231	4085.43	1602.94	134.5	590.98	1036.79	4749.48	4521.82	2690.42	923.15	860.25
cgi-miR-182	cgi-miR-182-3p			-34.3	GCGTGCAGATCTTGGCACTTGTAGAATTCACTGATACTTGAATATTTAATCTCAGTGAATCTATAGTGGCAACCGCGGCACGCTA	85	((((((.(...(((.((((.(((((.((((((((...((((....))))..))))))))))))))))).)))...).))))))..	AGTGAATCTATAGTGGCAACCG	scaffold626	26557	26641	+	cluster16	2	Bilateria			11670	1135	642	11	1	359	3723	2537	2075	267	258	434	21	35	16	19	19	34	0	68	14	2	697.39	79.08	2.07	14.07	1011.43	1058.44	664.5	252.54	36.96	37.63
cgi-miR-315	cgi-miR-315-5p	cte-miR-315	mir-315	-44.4	TGTCTCCTCACCTTTTGATTGTTGCTCAGAAAGCCATCTCTAAAAAGCGTGGCTATCGAGCAACAATCAAAGATTGAAGGAGACT	85	.(((((((((..(((((((((((((((.((.((((((((......)).)))))).)))))))))))))))))..))).)))))).	TTTTGATTGTTGCTCAGAAAGCC	scaffold626	79848	79932	-		2	Bilateria			143562	58	15476	1271	1	8	33	19	206	1667	35952	52708	2393	2948	4107	3064	2830	1975	279	473	17497	597	35.64	1906.33	239.43	14.07	22.54	9.38	4.98	25.07	230.79	5243.79
cgi-miR-315	cgi-miR-315-3p			-44.4	TGTCTCCTCACCTTTTGATTGTTGCTCAGAAAGCCATCTCTAAAAAGCGTGGCTATCGAGCAACAATCAAAGATTGAAGGAGACT	85	.(((((((((..(((((((((((((((.((.((((((((......)).)))))).)))))))))))))))))..))).)))))).	CTATCGAGCAACAATCAAAGAT	scaffold626	79848	79932	-		2	Bilateria			72	0	12	1	0	0	0	1	2	0	27	18	3	4	0	1	0	0	0	0	1	2	0	1.48	0.19	0	0	0	0.26	0.24	0	3.94
cgi-miR-281	cgi-miR-281-5p	lgi-miR-281-5p	mir-46	-31.2	TCGTACGATGAAGGGAGCATCCGTTGACAGTCAGAAATGACGAGCTGTCATGGAGTTGCTCTCTTTACCGAGAAGGT	77	.....((.((((((((((((((((.((((((..(......)..)))))))))))..))))))))))).)).......	AAGGGAGCATCCGTTGACAGT	scaffold678	1138592	1138668	-		2	Bilateria			858	19	157	30	0	0	2	5	70	29	54	61	9	53	22	21	28	10	5	251	13	19	11.67	19.34	5.65	0	0	0.57	1.31	8.52	4.01	7.88
cgi-miR-281	cgi-miR-281-3p	lmi-miR-281-3p	mir-46	-31.2	TCGTACGATGAAGGGAGCATCCGTTGACAGTCAGAAATGACGAGCTGTCATGGAGTTGCTCTCTTTACCGAGAAGGT	77	.....((.((((((((((((((((.((((((..(......)..)))))))))))..))))))))))).)).......	TGTCATGGAGTTGCTCTCTTTA	scaffold678	1138592	1138668	-		2	Bilateria			454	6	46	28	0	0	2	3	47	14	26	20	2	18	15	7	7	4	3	181	8	17	3.69	5.67	5.27	0	0	0.57	0.79	5.72	1.94	3.79
cgi-miR-137	cgi-miR-137-3p	mdo-miR-137b-3p	mir-137	-21.8	CCGAGCTACTGGCGAGTATTCTTGGGTAAATATCACTTTAAAGCTGTTATTGCTTGAGAATACACGTAAATATTTCG	77	.((((.((...(((.(((((((..(((((.((.((((....)).)).)))))))..))))))).)))...)).))))	TTATTGCTTGAGAATACACGT	scaffold72	265478	265554	+		2	Bilateria			1966	34	671	0	0	10	81	35	193	382	285	251	17	6	0	0	0	0	0	0	0	1	20.89	82.65	0	0	28.17	23.03	9.17	23.49	52.89	41.57
cgi-miR-745b	cgi-miR-745b-5p			-33.9	TTGGAATGGTAGTTTTTCCTTTGGCCAGCTATCTCGTGCAATTCTGAGCTGAGAGCTGCCAAATGAAGGGCTGTTGTTTCTGCT	84	..(((((..(((((((((.((((((.(((..(((((.((........)))))))))))))))).)))))))))..)))))....	AGTTTTTCCTTTGGCCAGCTATCTC	scaffold726	81932	82015	-	cluster17	2	Bilateria	CGI_10008403	-/-	458	15	85	5	0	3	56	35	38	44	55	57	1	10	7	6	8	12	4	8	7	2	9.22	10.47	0.94	0	8.45	15.92	9.17	4.62	6.09	8.02
cgi-miR-745b	cgi-miR-745b-3p	lgi-miR-745b	mir-745	-33.9	TTGGAATGGTAGTTTTTCCTTTGGCCAGCTATCTCGTGCAATTCTGAGCTGAGAGCTGCCAAATGAAGGGCTGTTGTTTCTGCT	84	..(((((..(((((((((.((((((.(((..(((((.((........)))))))))))))))).)))))))))..)))))....	GAGCTGCCAAATGAAGGGCTGT	scaffold726	81932	82015	-	cluster17	2	Bilateria	CGI_10008403	-/-	35407	146	6564	2286	5	61	219	819	429	493	583	5487	160	462	2679	2897	2233	2687	2649	124	3865	559	89.71	808.55	430.64	70.36	171.86	62.26	214.51	52.21	68.25	85.03
cgi-miR-745a	cgi-miR-745a-5p			-37.1	GATGAGCAGACGGCCCTTCACTAGGTAGACTTGATGAAATTAACAAGCTGCCTGATGAAGAGCTGTCCTGCTTAGATG	78	..((((((((((((.(((((.(((((((.((((..........))))))))))).))))).))))).)))))))....	CGGCCCTTCACTAGGTAGACTTG	scaffold726	82794	82871	-	cluster17	2	Bilateria	CGI_10008403	-/-	958	78	139	18	0	15	132	54	155	63	80	51	4	23	12	12	12	27	14	45	14	10	47.93	17.12	3.39	0	42.26	37.53	14.14	18.86	8.72	11.67
cgi-miR-745a	cgi-miR-745a-3p	lgi-miR-745a	mir-745	-37.1	GATGAGCAGACGGCCCTTCACTAGGTAGACTTGATGAAATTAACAAGCTGCCTGATGAAGAGCTGTCCTGCTTAGATG	78	..((((((((((((.(((((.(((((((.((((..........))))))))))).))))).))))).)))))))....	AGCTGCCTGATGAAGAGCTGTCC	scaffold726	82794	82871	-	cluster17	2	Bilateria	CGI_10008403	-/-	417519	3353	58992	26600	182	439	1796	4251	4004	16700	20931	45684	2650	5734	36834	38681	26783	35194	37164	7703	34083	9761	2060.23	7266.64	5010.89	2560.93	1236.82	510.6	1113.43	487.31	2312.02	3052.9
cgi-miR-96b	cgi-miR-96b-5p	lgi-miR-96b	mir-96	-22.24	TCAGCATTTCATTTGGCACTTGTGGAATAATCGTTAAGTTTACAAAGATTATACATTGGTGCCAAGTAATCTGTGACGT	79	...(((..(.((((((((((.(((..((((((..............)))))).))).)))))))))).)..))).....	ATTTGGCACTTGTGGAATAATCG	scaffold77	200762	200840	+		2	Bilateria			62973	105	2973	3548	7	5	31	35	895	2715	4111	6359	1425	10128	4459	4180	1743	7962	188	2439	9172	493	64.52	366.21	668.37	98.5	14.09	8.81	9.17	108.93	375.88	599.61
cgi-miR-96b	cgi-miR-96b-3p			-22.24	TCAGCATTTCATTTGGCACTTGTGGAATAATCGTTAAGTTTACAAAGATTATACATTGGTGCCAAGTAATCTGTGACGT	79	...(((..(.((((((((((.(((..((((((..............)))))).))).)))))))))).)..))).....	ATTATACATTGGTGCCAAGTAA	scaffold77	200762	200840	+		2	Bilateria			359	4	38	12	0	0	1	1	34	14	39	70	11	27	12	14	9	25	1	2	43	2	2.46	4.68	2.26	0	0	0.28	0.26	4.14	1.94	5.69
cgi-miR-10b	cgi-miR-10b-5p	bbe-miR-10a-5p	mir-10	-29.4	CCATTACGTCTACCCTGTAGATCCGAATTTGTATGAAATTTCATAAACAAATTCGTATTTGCGGCGTAATATGTAGTGAG	80	.((((((((.(((.((((((((.(((((((((((((....))))..))))))))).)))))))).)))..))))))))..	TACCCTGTAGATCCGAATTTGT	scaffold801	461640	461719	-		1	Eumetazoa			2011367	4168	111454	193077	175	308	2152	3073	26407	89848	58899	92128	17118	143604	341355	209195	189447	107985	3103	41702	282598	93571	2561	13728.9	36371.7	2462.43	867.74	611.81	804.89	3213.87	12439	8590.73
cgi-miR-10b	cgi-miR-10b-3p			-29.4	CCATTACGTCTACCCTGTAGATCCGAATTTGTATGAAATTTCATAAACAAATTCGTATTTGCGGCGTAATATGTAGTGAG	80	.((((((((.(((.((((((((.(((((((((((((....))))..))))))))).)))))))).)))..))))))))..	AAATTCGTATTTGCGGCGTAAT	scaffold801	461640	461719	-		1	Eumetazoa			2061	0	0	187	0	1	53	48	348	105	99	130	18	115	295	149	123	77	2	31	220	60	0	0	35.23	0	2.82	15.07	12.57	42.35	14.54	14.44
cgi-miR-1994b	cgi-miR-1994b-3p	lgi-miR-1994b	mir-1994	-25.1	GACTGCTCTCAGGGTGGTAATGCTGCCTACATGGTGAGGTGACAACATGAGACAGTGTGTCCTCCCTAAGTTTCAGATC	79	..(((..((.((((.((..((((((.((.((((.((......)).)))))).))))))..)).)))).))...)))...	TGAGACAGTGTGTCCTCCCTAA	scaffold950	63798	63876	-	cluster18	5	Eutrochozoa			88455	3274	16398	4868	3	6	3943	3328	13040	2743	3308	2903	368	1043	4846	4031	2457	6058	8222	684	6227	705	2011.69	2019.91	917.03	42.21	16.9	1120.99	871.68	1587.04	379.75	482.49
cgi-miR-1994a	cgi-miR-1994a-5p			-21.8	CTTGTTGATGCGGAAGGCCTCGCTTGTCTCCATGATTATTTAACATGAGACAGTGTGTCCTCCCTTGTCACGTGATT	77	.....(((((.((.(((.(.((((.(((((.(((.........)))))))))))).).))).)).))))).......	CGGAAGGCCTCGCTTGTCTCCATG	scaffold950	63983	64059	-	cluster18	5	Eutrochozoa			2126	223	365	25	0	3	489	465	167	60	52	100	23	18	25	8	6	47	30	6	9	5	137.02	44.96	4.71	0	8.45	139.02	121.79	20.32	8.31	7.58
cgi-miR-1994a	cgi-miR-1994a-3p	lgi-miR-1994a	mir-1994	-21.8	CTTGTTGATGCGGAAGGCCTCGCTTGTCTCCATGATTATTTAACATGAGACAGTGTGTCCTCCCTTGTCACGTGATT	77	.....(((((.((.(((.(.((((.(((((.(((.........)))))))))))).).))).)).))))).......	TGAGACAGTGTGTCCTCCCTTG	scaffold950	63983	64059	-	cluster18	5	Eutrochozoa			110779	3478	18410	7368	1	15	3159	2438	12570	3595	3910	3057	543	1947	7877	5945	4062	9055	11718	987	9311	1333	2137.03	2267.74	1387.98	14.07	42.26	898.1	638.57	1529.84	497.71	570.29
cgi-bantam	cgi-bantam-5p	bmo-bantam-5p	bantam	-28.7	ACACAAAACTGGTTTTCATAATGGTTTGAGATTGTGTTAGATTCTGAGATCATTGTGAAAACTGATTTTGTAA	73	..((((((..(((((((((((((((((.(((...........))).)))))))))))))))))..))))))..	CTGGTTTTCATAATGGTTTGAGA	scaffold950	540415	540487	+		3	Protostomia			113	8	19	0	0	0	28	8	29	1	4	5	0	4	1	3	0	0	1	2	0	0	4.92	2.34	0	0	0	7.96	2.1	3.53	0.14	0.58
cgi-bantam	cgi-bantam-3p	cte-bantam	bantam	-28.7	ACACAAAACTGGTTTTCATAATGGTTTGAGATTGTGTTAGATTCTGAGATCATTGTGAAAACTGATTTTGTAA	73	..((((((..(((((((((((((((((.(((...........))).)))))))))))))))))..))))))..	TGAGATCATTGTGAAAACTGATT	scaffold950	540415	540487	+		3	Protostomia			387519	4088	19009	13352	99	299	3649	1014	36854	18640	23240	8968	3625	36933	24244	21084	19080	26632	23718	73840	22387	6764	2511.84	2341.53	2515.24	1393.03	842.39	1037.4	265.59	4485.33	2580.6	3389.68
m0043	m0043_5p			-33.7	AGCCGCGGTCAGCCAATGATGACAGAGCTGTCTGGGTCTATATAATAGTGAGCTCAGTCTTTATCGGCGGGCCGCGCTT	79	(((.((((((.(((.((((.(((.(((((..(((...........)))..))))).))).)))).))).))))))))).	AGCCAATGATGACAGAGCTGTCT	scaffold1094	247340	247418	+		8	Oyster	CGI_10021817	+/+	3039	4	3	137	3	0	1	3	0	1	0	0	0	0	4	0	1394	0	12	8	3	1466	2.46	0.37	25.81	42.21	0	0.28	0.79	0	0.14	0
m0043	m0043_3p			-33.7	AGCCGCGGTCAGCCAATGATGACAGAGCTGTCTGGGTCTATATAATAGTGAGCTCAGTCTTTATCGGCGGGCCGCGCTT	79	(((.((((((.(((.((((.(((.(((((..(((...........)))..))))).))).)))).))).))))))))).	TGAGCTCAGTCTTTATCGGCG	scaffold1094	247340	247418	+		8	Oyster	CGI_10021817	+/+	17223	13	15	715	16	10	4	13	3	4	1	4	0	3	17	13	6934	7	70	40	9	9332	7.99	1.85	134.69	225.14	28.17	1.14	3.4	0.37	0.55	0.15
m0078	m0078_3p			-32.12	ATTGTAATAGTTGTTGCAAACTTCATTGGTAGTTTTCTCAGTTATATGACTGGCGATGGAATTTGCAGCAATGATTGCAA	80	.(((((((.(((((((((((.(((((((.(((((.............))))).))))))).))))))))))).)))))))	TGGCGATGGAATTTGCAGCA	scaffold1221	502643	502722	+		8	Oyster			6935	2	11	600	0	3	2	4	8	5	6	12	16	96	451	347	588	1142	49	2789	677	127	1.23	1.35	113.03	0	8.45	0.57	1.05	0.97	0.69	0.88
m0092	m0092_5p			-35.3	CTTCGTCTGTATTGGCACTGTCTAATTGCAGGTGAAAACTATACACCTGTGATAGAAAGTGTCAAAATAGAAGGAGAG	78	((((.(((((.((((((((.((((.(..((((((.........))))))..))))).)))))))).))))).))))..	ATTGGCACTGTCTAATTGCAGGT	scaffold1288	2981	3058	+		8	Oyster	CGI_10010911	+/+	43899	1329	5240	1959	166	723	1355	1603	1941	2053	2314	4347	368	1521	2681	2403	2424	2108	2569	2659	3067	1069	816.59	645.46	369.04	2335.79	2036.95	385.22	419.86	236.23	284.23	337.51
m0103	m0103_5p			-23.59	TCTTTGTGTTATCGGTAGGTAGAATCTGCTACGAGAATATAGTACACTAGCGGAGTCTTCTTATCGACAGCGTCATGAGC	80	((..((((((.((((((((.(((.(((((((................))))))).))).)))))))).)))).)).))..	ATCGGTAGGTAGAATCTGCTAC	scaffold1324	399925	400004	-		8	Oyster			13290	848	1374	6	0	1	1857	1934	2907	558	1037	2234	223	31	40	39	16	85	2	6	78	14	521.05	169.25	1.13	0	2.82	527.94	506.56	353.8	77.25	151.25
m0103	m0103_3p			-23.59	TCTTTGTGTTATCGGTAGGTAGAATCTGCTACGAGAATATAGTACACTAGCGGAGTCTTCTTATCGACAGCGTCATGAGC	80	((..((((((.((((((((.(((.(((((((................))))))).))).)))))))).)))).)).))..	AGCGGAGTCTTCTTATCGACAG	scaffold1324	399925	400004	-		8	Oyster			305	39	31	0	0	0	88	27	38	4	20	48	8	0	0	1	0	1	0	0	0	0	23.96	3.82	0	0	0	25.02	7.07	4.62	0.55	2.92
m0146	m0146_3p			-36	ATACAGGGATAGTGATACATTTTGTATGCAAGCTTGGGACAAAGAATCTGCTAGCATCAAGCATGTGTCATTGTCCTCTGTATT	84	((((((((((((((((((((((((.((((.(((...(((.......)))))).)))))))).)))))))))))))).)))))).	TAGCATCAAGCATGTGTCATTGT	scaffold150	1133587	1133670	+	cluster19	8	Oyster	CGI_10028653	+/-	3577	173	169	0	0	236	1489	406	1078	24	1	1	0	0	0	0	0	0	0	0	0	0	106.3	20.82	0	0	664.9	423.32	106.34	131.2	3.32	0.15
m0148	m0148_5p			-34.3	TTGCACTGTGACTGGTACATGATGAATGCAGACTTAGAGACCGTGTCAGCATCAGAATGTGCCAGTCTTAGTGAGCAC	78	...(((((.(((((((((((..(((.(((.(((...........))).))))))..))))))))))).))))).....	ACTGGTACATGATGAATGCAGAC	scaffold150	1133978	1134055	+	cluster19	8	Oyster	CGI_10028653	+/-	1246	287	70	0	0	262	232	264	130	1	0	0	0	0	0	0	0	0	0	0	0	0	176.35	8.62	0	0	738.15	65.96	69.15	15.82	0.14	0
m0148	m0148_3p			-34.3	TTGCACTGTGACTGGTACATGATGAATGCAGACTTAGAGACCGTGTCAGCATCAGAATGTGCCAGTCTTAGTGAGCAC	78	...(((((.(((((((((((..(((.(((.(((...........))).))))))..))))))))))).))))).....	CAGCATCAGAATGTGCCAGTCT	scaffold150	1133978	1134055	+	cluster19	8	Oyster	CGI_10028653	+/-	3315	255	281	0	0	161	1128	513	972	3	1	0	0	0	0	1	0	0	0	0	0	0	156.68	34.61	0	0	453.59	320.69	134.37	118.3	0.42	0.15
m0158	m0158_5p			-37	TTTCTTTGTATGATGTATCTATAGGTTGCTTGTTTTTACAAAATAACAGACAACCTGTAGATATGTCATAGGAAGACGTT	80	..(((((.((((((((((((((((((((..((((..........))))..)))))))))))))))))))).)))))....	TGATGTATCTATAGGTTGCTTG	scaffold1535	97794	97873	+		8	Oyster			81	1	11	0	0	4	5	6	2	0	8	13	1	3	4	0	10	3	0	1	1	8	0.61	1.35	0	0	11.27	1.42	1.57	0.24	0	1.17
m0158	m0158_3p			-37	TTTCTTTGTATGATGTATCTATAGGTTGCTTGTTTTTACAAAATAACAGACAACCTGTAGATATGTCATAGGAAGACGTT	80	..(((((.((((((((((((((((((((..((((..........))))..)))))))))))))))))))).)))))....	GACAACCTGTAGATATGTCATA	scaffold1535	97794	97873	+		8	Oyster			4900	413	149	137	153	402	527	616	543	74	204	326	31	340	65	61	210	68	32	148	78	323	253.76	18.35	25.81	2152.87	1132.58	149.83	161.34	66.09	10.24	29.75
m0189	m0189_5p			-21.7	AAATACGAGGCCTTAAATCAGAGGTTCGTCGAGCCCCATGTAACCGCTTCGCGAGAATTTCAAGGTTTAAAGGCCCTTCAGAAAC	85	......(((((((((((((.(((((((..(((((...........)).)))...)))))))..))))).))))))..))......	CCTTAAATCAGAGGTTCGTCGAG	scaffold1703	216720	216804	-		8	Oyster	CGI_10023049	-/+	249	41	8	0	61	45	46	23	12	2	0	0	0	4	0	0	2	0	0	0	0	5	25.19	0.99	0	858.33	126.78	13.08	6.02	1.46	0.28	0
m0214	m0214_5p			-32	GTTTTGATGTCCTAGAACTTGCTATGTGCTCATGAAATGAAATAATAAGCACTAGCCTGTGCTGGGACATTAAAATCTC	79	(((((((((((((((.((..((((.(((((.((...........)).)))))))))..)).)))))))))))))))...	CCTAGAACTTGCTATGTGCTCAT	scaffold1827	132244	132322	-		8	Oyster	CGI_10013800	-/+	831	80	25	0	0	322	129	99	172	3	1	0	0	0	0	0	0	0	0	0	0	0	49.16	3.08	0	0	907.19	36.67	25.93	20.93	0.42	0.15
m0214	m0214_3p			-32	GTTTTGATGTCCTAGAACTTGCTATGTGCTCATGAAATGAAATAATAAGCACTAGCCTGTGCTGGGACATTAAAATCTC	79	(((((((((((((((.((..((((.(((((.((...........)).)))))))))..)).)))))))))))))))...	AAGCACTAGCCTGTGCTGGGAC	scaffold1827	132244	132322	-		8	Oyster	CGI_10013800	-/+	203	34	6	0	0	38	71	47	7	0	0	0	0	0	0	0	0	0	0	0	0	0	20.89	0.74	0	0	107.06	20.19	12.31	0.85	0	0
m0235	m0235_5p			-33	GATGGAGCGTTTTCGGACATTATTTCTGATAGTTAAAGCGACCTCTATCGGAGAAAGTGTCCGTTAATGTTCTTTGGA	78	...((((((((..((((((((.((((((((((............)))))))))).))))))))..)))))))).....	TTTCGGACATTATTTCTGATAG	scaffold1889	382983	383060	-		8	Oyster			95	0	42	1	0	0	0	0	4	16	9	5	0	1	7	3	0	4	0	1	2	0	0	5.17	0.19	0	0	0	0	0.49	2.22	1.31
m0250	m0250_5p			-25.9	CGTGATGTTAATTGTGTCCGTTTCTGCAATTAAAGAATATAACGAATTGTAGAAAACGACACAATATACAGAACGTG	77	(((..(((..((((((((..(((((((((((...(.......).)))))))))))..))))))))..)))..)))..	ATTGTGTCCGTTTCTGCAATTA	scaffold258	167533	167609	+		8	Oyster	CGI_10020046	+/+	22947	1182	2766	0	0	0	1665	2505	7469	3177	1730	1820	134	120	139	213	26	0	0	0	0	1	726.27	340.72	0	0	0	473.36	656.11	909.02	439.84	252.33
m0250	m0250_3p			-25.9	CGTGATGTTAATTGTGTCCGTTTCTGCAATTAAAGAATATAACGAATTGTAGAAAACGACACAATATACAGAACGTG	77	(((..(((..((((((((..(((((((((((...(.......).)))))))))))..))))))))..)))..)))..	ATTGTAGAAAACGACACAATAT	scaffold258	167533	167609	+		8	Oyster	CGI_10020046	+/+	4652190	380848	1063762	61	128	153	399756	541153	1268912	476450	321709	192575	4371	1798	102	150	57	65	16	22	35	67	234009	131034	11.49	1801.09	431.06	113650	141740	154433	65961.8	46923
m0314	m0314_5p			-32.2	GCATTAGTTTCTCAGTATTGGTGCAGTGCATGTATTGAGAGTAAAACAAGCACTTATCAATGCTGGGGCACTTGCAAGG	79	(((..(((.((((((((((((((.(((((.(((.(((....))).))).))))))))))))))))))).))))))....	CTCAGTATTGGTGCAGTGCATGT	scaffold370	642749	642827	+	cluster20	8	Oyster	CGI_10025557	+/-	421	44	4	0	0	69	177	120	7	0	0	0	0	0	0	0	0	0	0	0	0	0	27.04	0.49	0	0	194.4	50.32	31.43	0.85	0	0
m0314	m0314_3p			-32.2	GCATTAGTTTCTCAGTATTGGTGCAGTGCATGTATTGAGAGTAAAACAAGCACTTATCAATGCTGGGGCACTTGCAAGG	79	(((..(((.((((((((((((((.(((((.(((.(((....))).))).))))))))))))))))))).))))))....	AAGCACTTATCAATGCTGGGGC	scaffold370	642749	642827	+	cluster20	8	Oyster	CGI_10025557	+/-	3245	220	186	0	1	263	1045	861	669	0	0	0	0	0	0	0	0	0	0	0	0	0	135.18	22.91	0	14.07	740.96	297.09	225.51	81.42	0	0
m0315	m0315_5p			-32.92	AATGTGGACCCTTGGCACAATGTTGTGTGTAGACTACAGCTTTCTATCTGCACCAATATGATGCCAGGCGATCCATGTTTT	81	((((((((.((((((((..((((((.(((((((.............)))))))))))))..))))))).).))))))))..	CTTGGCACAATGTTGTGTGTAGA	scaffold370	643274	643354	+	cluster20	8	Oyster	CGI_10025557	+/-	367	9	18	0	0	13	119	92	116	0	0	0	0	0	0	0	0	0	0	0	0	0	5.53	2.22	0	0	36.63	33.83	24.1	14.12	0	0
m0315	m0315_3p			-32.92	AATGTGGACCCTTGGCACAATGTTGTGTGTAGACTACAGCTTTCTATCTGCACCAATATGATGCCAGGCGATCCATGTTTT	81	((((((((.((((((((..((((((.(((((((.............)))))))))))))..))))))).).))))))))..	TGCACCAATATGATGCCAGGCGA	scaffold370	643274	643354	+	cluster20	8	Oyster	CGI_10025557	+/-	29937	2840	3982	2	6	827	9540	4783	7882	46	18	7	1	2	0	0	0	0	0	0	0	1	1745.02	490.5	0.38	84.43	2329.95	2712.2	1252.77	959.28	6.37	2.63
m0317	m0317_5p			-27.5	CTCCAACCTTCCCACCATCAGTCACGTGCTTGTGTGTCATCAAGTACTAGCACTTACTGATGCTGGGGATCTGATGAGG	79	(((.....((((((.(((((((...(((((.(((((....))..))).)))))..))))))).))))))......))).	CCCACCATCAGTCACGTGCTTGT	scaffold370	643640	643718	+	cluster20	8	Oyster	CGI_10025557	+/-	334	41	7	0	0	38	155	78	15	0	0	0	0	0	0	0	0	0	0	0	0	0	25.19	0.86	0	0	107.06	44.07	20.43	1.83	0	0
m0317	m0317_3p			-27.5	CTCCAACCTTCCCACCATCAGTCACGTGCTTGTGTGTCATCAAGTACTAGCACTTACTGATGCTGGGGATCTGATGAGG	79	(((.....((((((.(((((((...(((((.(((((....))..))).)))))..))))))).))))))......))).	TAGCACTTACTGATGCTGGGGA	scaffold370	643640	643718	+	cluster20	8	Oyster	CGI_10025557	+/-	2941	401	285	0	1	102	1317	535	300	0	0	0	0	0	0	0	0	0	0	0	0	0	246.39	35.11	0	14.07	287.37	374.42	140.13	36.51	0	0
m0347	m0347_5p			-29.1	ATTCGGGTTCCCTGGTACCTGCTTTGTGCTTATCAGTCACTAACATGAGCACTAGCCTGTGCTGGGAAATCCCTTCTC	78	....(((((.((..((((..(((..((((((((...........)))))))).)))..))))..)).)))))......	CCTGGTACCTGCTTTGTGCTTAT	scaffold392	617010	617087	+		8	Oyster			52	8	0	0	0	21	9	1	11	2	0	0	0	0	0	0	0	0	0	0	0	0	4.92	0	0	0	59.16	2.56	0.26	1.34	0.28	0
m0347	m0347_3p			-29.1	ATTCGGGTTCCCTGGTACCTGCTTTGTGCTTATCAGTCACTAACATGAGCACTAGCCTGTGCTGGGAAATCCCTTCTC	78	....(((((.((..((((..(((..((((((((...........)))))))).)))..))))..)).)))))......	GAGCACTAGCCTGTGCTGGGAA	scaffold392	617010	617087	+		8	Oyster			64	7	0	0	0	15	34	7	1	0	0	0	0	0	0	0	0	0	0	0	0	0	4.3	0	0	0	42.26	9.67	1.83	0.12	0	0
m0420	m0420_5p			-24.8	CAGCCTGTTGTGGTTTTGTAAGATGGTCATTGTGTGACAGAAATCCAATGACAATCTAACAATACCCATCATGCCATT	78	..((.((.((.(((.((((.((((.(((((((..(.......)..))))))).)))).)))).))))).)).))....	TGGTTTTGTAAGATGGTCATTG	scaffold481	1127655	1127732	+		8	Oyster	CGI_10027264	+/-	736263	27549	114560	79	27	584	51270	64605	254443	92957	54483	72702	2039	384	87	67	57	46	14	227	37	46	16927.3	14111.5	14.88	379.92	1645.33	14576	16921.5	30967.1	12869.4	7946.64
m0420	m0420_3p			-24.8	CAGCCTGTTGTGGTTTTGTAAGATGGTCATTGTGTGACAGAAATCCAATGACAATCTAACAATACCCATCATGCCATT	78	..((.((.((.(((.((((.((((.(((((((..(.......)..))))))).)))).)))).))))).)).))....	ATGACAATCTAACAATACCCA	scaffold481	1127655	1127732	+		8	Oyster	CGI_10027264	+/-	75	8	9	0	0	0	22	15	16	2	1	2	0	0	0	0	0	0	0	0	0	0	4.92	1.11	0	0	0	6.25	3.93	1.95	0.28	0.15
m0443	m0443_3p			-25.8	AGGGTTTGGGGGTTGGAATCACCATTTTTGTGTCTGTTTGTCCGCCTGTAGACATGAATTTGTTGAGACCAGTTCCAAGAAAC	83	.(..(((.((..((((..(((.((..((..(((((((..(....)..)))))))..))..)).)))..))))..)).)))..)	ACATGAATTTGTTGAGACCAGT	scaffold535	176764	176846	+		8	Oyster	CGI_10020284	+/+	104	7	25	1	0	1	18	13	14	3	4	10	0	4	1	0	1	0	0	2	0	0	4.3	3.08	0.19	0	2.82	5.12	3.4	1.7	0.42	0.58
m0489	m0489_5p			-33	AAAACTGGCAGCTATAATGGTTGTCATTTGTACGGTATACAGGTATAAATGCAACCATTATTGCTACTGGTTTATTC	77	.((((..(.(((.((((((((((.(((((((((.(....)..))))))))))))))))))).))).)..))))....	GCTATAATGGTTGTCATTTG	scaffold631	283584	283660	-		8	Oyster			1609	25	456	0	0	72	12	5	0	228	293	372	29	117	0	0	0	0	0	0	0	0	15.36	56.17	0	0	202.85	3.41	1.31	0	31.57	42.74
m0489	m0489_3p			-33	AAAACTGGCAGCTATAATGGTTGTCATTTGTACGGTATACAGGTATAAATGCAACCATTATTGCTACTGGTTTATTC	77	.((((..(.(((.((((((((((.(((((((((.(....)..))))))))))))))))))).))).)..))))....	TAAATGCAACCATTATTGCTAC	scaffold631	283584	283660	-		8	Oyster			518	5	73	0	1	5	17	4	13	57	94	84	13	114	0	0	1	0	1	36	0	0	3.07	8.99	0	14.07	14.09	4.83	1.05	1.58	7.89	13.71
m0558	m0558_5p			-29.8	GAGGCATTTATTTGGCACCAAGTGTGTTTTGAAATTCTGAGAATCGAGACCATTTGATGCCAAATATATGTTTTTA	76	(((((((.(((((((((.((((((.(((((((..(((...)))))))))))))))).))))))))).)))))))..	TTTGGCACCAAGTGTGTTTTGAA	scaffold917	201771	201846	-		8	Oyster	CGI_10011087	-/+	71	1	2	0	0	10	22	12	23	1	0	0	0	0	0	0	0	0	0	0	0	0	0.61	0.25	0	0	28.17	6.25	3.14	2.8	0.14	0
[truncated: 11 more columns]
