# Supplementary material for: Identification of Conserved and Novel MicroRNAs in the Pacific Oyster Crassostrea gigas by Deep Sequencing
Source: PLoS One. 2014 Aug 19;9(8):e104371. doi: 10.1371/journal.pone.0104371 (PMC4138081; doi:10.1371/journal.pone.0104371)
Supplement: File S2 — The compressed/ZIP file archive for the predicted precursors' secondary structures and reads alignment. (ZIP) [file pone.0104371.s010.zip]

Archive with 131 entries (127 files):
- second structure and reads alignment for oyster miRNAs/
- second structure and reads alignment for oyster miRNAs/conserved in table S4/
- second structure and reads alignment for oyster miRNAs/conserved in table S4/cgi-bantam.pdf
- second structure and reads alignment for oyster miRNAs/conserved in table S4/cgi-let-7.pdf
- second structure and reads alignment for oyster miRNAs/conserved in table S4/cgi-miR-1.pdf
- second structure and reads alignment for oyster miRNAs/conserved in table S4/cgi-miR-100.pdf
- second structure and reads alignment for oyster miRNAs/conserved in table S4/cgi-miR-10a.pdf
- second structure and reads alignment for oyster miRNAs/conserved in table S4/cgi-miR-10b.pdf
- second structure and reads alignment for oyster miRNAs/conserved in table S4/cgi-miR-1175.pdf
- second structure and reads alignment for oyster miRNAs/conserved in table S4/cgi-miR-12.pdf
- second structure and reads alignment for oyster miRNAs/conserved in table S4/cgi-miR-124.pdf
- second structure and reads alignment for oyster miRNAs/conserved in table S4/cgi-miR-125.pdf
- second structure and reads alignment for oyster miRNAs/conserved in table S4/cgi-miR-133.pdf
- second structure and reads alignment for oyster miRNAs/conserved in table S4/cgi-miR-137.pdf
- second structure and reads alignment for oyster miRNAs/conserved in table S4/cgi-miR-153.pdf
- second structure and reads alignment for oyster miRNAs/conserved in table S4/cgi-miR-1692-1.pdf
- second structure and reads alignment for oyster miRNAs/conserved in table S4/cgi-miR-1692-2.pdf
- second structure and reads alignment for oyster miRNAs/conserved in table S4/cgi-miR-182.pdf
- second structure and reads alignment for oyster miRNAs/conserved in table S4/cgi-miR-183.pdf
- second structure and reads alignment for oyster miRNAs/conserved in table S4/cgi-miR-190.pdf
- second structure and reads alignment for oyster miRNAs/conserved in table S4/cgi-miR-193.pdf
- second structure and reads alignment for oyster miRNAs/conserved in table S4/cgi-miR-1984.pdf
- second structure and reads alignment for oyster miRNAs/conserved in table S4/cgi-miR-1985.pdf
- second structure and reads alignment for oyster miRNAs/conserved in table S4/cgi-miR-1986.pdf
- second structure and reads alignment for oyster miRNAs/conserved in table S4/cgi-miR-1989.pdf
- second structure and reads alignment for oyster miRNAs/conserved in table S4/cgi-miR-1990.pdf
- second structure and reads alignment for oyster miRNAs/conserved in table S4/cgi-miR-1991.pdf
- second structure and reads alignment for oyster miRNAs/conserved in table S4/cgi-miR-1992.pdf
- second structure and reads alignment for oyster miRNAs/conserved in table S4/cgi-miR-1993.pdf
- second structure and reads alignment for oyster miRNAs/conserved in table S4/cgi-miR-1994a.pdf
- second structure and reads alignment for oyster miRNAs/conserved in table S4/cgi-miR-1994b.pdf
- second structure and reads alignment for oyster miRNAs/conserved in table S4/cgi-miR-2001.pdf
- second structure and reads alignment for oyster miRNAs/conserved in table S4/cgi-miR-210.pdf
- second structure and reads alignment for oyster miRNAs/conserved in table S4/cgi-miR-216a.pdf
- second structure and reads alignment for oyster miRNAs/conserved in table S4/cgi-miR-216b.pdf
- second structure and reads alignment for oyster miRNAs/conserved in table S4/cgi-miR-219.pdf
- second structure and reads alignment for oyster miRNAs/conserved in table S4/cgi-miR-242.pdf
- second structure and reads alignment for oyster miRNAs/conserved in table S4/cgi-miR-252a.pdf
- second structure and reads alignment for oyster miRNAs/conserved in table S4/cgi-miR-252b.pdf
- second structure and reads alignment for oyster miRNAs/conserved in table S4/cgi-miR-2722.pdf
- second structure and reads alignment for oyster miRNAs/conserved in table S4/cgi-miR-277.pdf
- second structure and reads alignment for oyster miRNAs/conserved in table S4/cgi-miR-278.pdf
- second structure and reads alignment for oyster miRNAs/conserved in table S4/cgi-miR-279.pdf
- second structure and reads alignment for oyster miRNAs/conserved in table S4/cgi-miR-281.pdf
- second structure and reads alignment for oyster miRNAs/conserved in table S4/cgi-miR-29-1.pdf
- second structure and reads alignment for oyster miRNAs/conserved in table S4/cgi-miR-29-2.pdf
- second structure and reads alignment for oyster miRNAs/conserved in table S4/cgi-miR-2a.pdf
- second structure and reads alignment for oyster miRNAs/conserved in table S4/cgi-miR-2b.pdf
- second structure and reads alignment for oyster miRNAs/conserved in table S4/cgi-miR-2c.pdf
- second structure and reads alignment for oyster miRNAs/conserved in table S4/cgi-miR-2d-1.pdf
- second structure and reads alignment for oyster miRNAs/conserved in table S4/cgi-miR-2d-2.pdf
- second structure and reads alignment for oyster miRNAs/conserved in table S4/cgi-miR-2e.pdf
- second structure and reads alignment for oyster miRNAs/conserved in table S4/cgi-miR-2f.pdf
- second structure and reads alignment for oyster miRNAs/conserved in table S4/cgi-miR-2g.pdf
- second structure and reads alignment for oyster miRNAs/conserved in table S4/cgi-miR-307.pdf
- second structure and reads alignment for oyster miRNAs/conserved in table S4/cgi-miR-315.pdf
- second structure and reads alignment for oyster miRNAs/conserved in table S4/cgi-miR-317a.pdf
- second structure and reads alignment for oyster miRNAs/conserved in table S4/cgi-miR-317b.pdf
- second structure and reads alignment for oyster miRNAs/conserved in table S4/cgi-miR-33.pdf
- second structure and reads alignment for oyster miRNAs/conserved in table S4/cgi-miR-34.pdf
- second structure and reads alignment for oyster miRNAs/conserved in table S4/cgi-miR-36.pdf
- second structure and reads alignment for oyster miRNAs/conserved in table S4/cgi-miR-375.pdf
- second structure and reads alignment for oyster miRNAs/conserved in table S4/cgi-miR-67a.pdf
- second structure and reads alignment for oyster miRNAs/conserved in table S4/cgi-miR-67b.pdf
- second structure and reads alignment for oyster miRNAs/conserved in table S4/cgi-miR-7.pdf
- second structure and reads alignment for oyster miRNAs/conserved in table S4/cgi-miR-71.pdf
- second structure and reads alignment for oyster miRNAs/conserved in table S4/cgi-miR-72.pdf
- second structure and reads alignment for oyster miRNAs/conserved in table S4/cgi-miR-745a.pdf
- second structure and reads alignment for oyster miRNAs/conserved in table S4/cgi-miR-745b.pdf
- second structure and reads alignment for oyster miRNAs/conserved in table S4/cgi-miR-750.pdf
- second structure and reads alignment for oyster miRNAs/conserved in table S4/cgi-miR-8.pdf
- second structure and reads alignment for oyster miRNAs/conserved in table S4/cgi-miR-87.pdf
- second structure and reads alignment for oyster miRNAs/conserved in table S4/cgi-miR-92a.pdf
- second structure and reads alignment for oyster miRNAs/conserved in table S4/cgi-miR-92b.pdf
- second structure and reads alignment for oyster miRNAs/conserved in table S4/cgi-miR-92c.pdf
- second structure and reads alignment for oyster miRNAs/conserved in table S4/cgi-miR-92d.pdf
- second structure and reads alignment for oyster miRNAs/conserved in table S4/cgi-miR-96a.pdf
- second structure and reads alignment for oyster miRNAs/conserved in table S4/cgi-miR-96b.pdf
- second structure and reads alignment for oyster miRNAs/conserved in table S4/cgi-miR-981.pdf
- second structure and reads alignment for oyster miRNAs/conserved in table S4/cgi-miR-9a.pdf
- second structure and reads alignment for oyster miRNAs/conserved in table S4/cgi-miR-9b.pdf
- second structure and reads alignment for oyster miRNAs/conserved in table S4/cgi-miR-9c.pdf
- second structure and reads alignment for oyster miRNAs/conserved in table S4/cgi-miR-9d.pdf
- second structure and reads alignment for oyster miRNAs/novel in table S5/
- second structure and reads alignment for oyster miRNAs/novel in table S5/m0043.pdf
- second structure and reads alignment for oyster miRNAs/novel in table S5/m0078.pdf
- second structure and reads alignment for oyster miRNAs/novel in table S5/m0092.pdf
- second structure and reads alignment for oyster miRNAs/novel in table S5/m0103.pdf
- second structure and reads alignment for oyster miRNAs/novel in table S5/m0146.pdf
- second structure and reads alignment for oyster miRNAs/novel in table S5/m0148.pdf
- second structure and reads alignment for oyster miRNAs/novel in table S5/m0158.pdf
- second structure and reads alignment for oyster miRNAs/novel in table S5/m0189.pdf
- second structure and reads alignment for oyster miRNAs/novel in table S5/m0214.pdf
- second structure and reads alignment for oyster miRNAs/novel in table S5/m0235.pdf
- second structure and reads alignment for oyster miRNAs/novel in table S5/m0250.pdf
- second structure and reads alignment for oyster miRNAs/novel in table S5/m0314.pdf
- second structure and reads alignment for oyster miRNAs/novel in table S5/m0315.pdf
- second structure and reads alignment for oyster miRNAs/novel in table S5/m0317.pdf
- second structure and reads alignment for oyster miRNAs/novel in table S5/m0347.pdf
- second structure and reads alignment for oyster miRNAs/novel in table S5/m0420.pdf
- second structure and reads alignment for oyster miRNAs/novel in table S5/m0443.pdf
- second structure and reads alignment for oyster miRNAs/novel in table S5/m0489.pdf
- second structure and reads alignment for oyster miRNAs/novel in table S5/m0558.pdf
- second structure and reads alignment for oyster miRNAs/potential in table S7/
- second structure and reads alignment for oyster miRNAs/potential in table S7/m0025.pdf
- second structure and reads alignment for oyster miRNAs/potential in table S7/m0044.pdf
- second structure and reads alignment for oyster miRNAs/potential in table S7/m0054.pdf
- second structure and reads alignment for oyster miRNAs/potential in table S7/m0113.pdf
- second structure and reads alignment for oyster miRNAs/potential in table S7/m0137.pdf
- second structure and reads alignment for oyster miRNAs/potential in table S7/m0157.pdf
- second structure and reads alignment for oyster miRNAs/potential in table S7/m0173.pdf
- second structure and reads alignment for oyster miRNAs/potential in table S7/m0212.pdf
- second structure and reads alignment for oyster miRNAs/potential in table S7/m0215.pdf
- second structure and reads alignment for oyster miRNAs/potential in table S7/m0269.pdf
- second structure and reads alignment for oyster miRNAs/potential in table S7/m0309.pdf
- second structure and reads alignment for oyster miRNAs/potential in table S7/m0316.pdf
- second structure and reads alignment for oyster miRNAs/potential in table S7/m0324.pdf
- second structure and reads alignment for oyster miRNAs/potential in table S7/m0338.pdf
- second structure and reads alignment for oyster miRNAs/potential in table S7/m0341.pdf
- second structure and reads alignment for oyster miRNAs/potential in table S7/m0342.pdf
- second structure and reads alignment for oyster miRNAs/potential in table S7/m0345.pdf
- second structure and reads alignment for oyster miRNAs/potential in table S7/m0348.pdf
- second structure and reads alignment for oyster miRNAs/potential in table S7/m0380.pdf
- second structure and reads alignment for oyster miRNAs/potential in table S7/m0403.pdf
- second structure and reads alignment for oyster miRNAs/potential in table S7/m0407.pdf
- second structure and reads alignment for oyster miRNAs/potential in table S7/m0445.pdf
- second structure and reads alignment for oyster miRNAs/potential in table S7/m0452.pdf
- second structure and reads alignment for oyster miRNAs/potential in table S7/m0535.pdf
- second structure and reads alignment for oyster miRNAs/potential in table S7/m0538.pdf
- second structure and reads alignment for oyster miRNAs/potential in table S7/m0556.pdf
- second structure and reads alignment for oyster miRNAs/potential in table S7/m0571.pdf
